# Supplementary material for: (1S,2S)-2-Carboxy-1-(3-pyridiniometh­yl)pyrrolidin-1-ium dichloride hemihydrate
Source: Acta Crystallogr Sect E Struct Rep Online. 2008 Sep 17;64(Pt 10):o1960. doi: 10.1107/S160053680802922X (PMC2959231; doi:10.1107/S160053680802922X)
Supplement: Supplementary file 1 [file e-64-o1960-sup1.cif]

##############################################################################
###                                                                        ###
###        Electronic paper (Acta Crystallographica Section E)             ###
###                                                                        ###
##############################################################################
#                                                                            #
# This CIF contains the data in a paper accepted for publication in Acta     #
# Crystallographica Section E. It conforms to the requirements of Notes      #
# for Authors for Section E, and has been peer reviewed under the auspices   #
# of the IUCr Commission on Journals.                                        #
#                                                                            #
# Full details of the Crystallographic Information File format               #
# are given in the paper "The Crystallographic Information File (CIF):       #
# a New Standard Archive File for Crystallography" by S. R. Hall, F. H.      #
# Allen and I. D. Brown [Acta Cryst. (1991), A47, 655-685].                  #
#                                                                            #
# The current version of the core CIF dictionary is obtainable from          #
# ftp://ftp.iucr.org/pub/cif_core.dic. The current version number is 2.4.    #
#                                                                            #
# Software is freely available for graphical display of the structure(s) in  #
# this CIF.  For information consult the CIF home page http://www.iucr.org/  #
# cif/home.html                                                              #
#                                                                            #
# This file may be used for bona fide research purposes within the           #
# scientific community so long as proper attribution is given to the journal # 
# article from which it was obtained.                                        #
#                                                                            #
##############################################################################
                                             
data_I
_audit_creation_method     SHELXL-97
_chemical_name_systematic
;
(1<i>S</i>,2<i>S</i>)-2-Carboxy-1-(3-pyridiniomethyl)pyrrolidin-1-ium
dichloride hemihydrate
;
_chemical_name_common
;
1S,2S-1-((pyridin-3'-yl)methyl)pyrrolidine-2-carboxylic acid-1,
1'-ium dichloride semihydrate
;
_chemical_formula_moiety     'C11 H16 N2 O2 2+, 2Cl - , 0.5H2 O'
_chemical_formula_sum     'C11 H17 Cl2 N2 O2.50'
_chemical_formula_iupac     'C11 H16 N2 O2 2+, 2Cl -, 0.5H2 O'
_chemical_formula_weight     288.17
_chemical_melting_point     ?
_symmetry_cell_setting     'monoclinic'
_symmetry_space_group_name_H-M     'C 2'
_symmetry_space_group_name_Hall     'C 2y'
loop_
    _symmetry_equiv_pos_as_xyz
    'x, y, z'
    '-x, y, -z'
    'x+1/2, y+1/2, z'
    '-x+1/2, y+1/2, -z'
_cell_length_a     13.070(5)
_cell_length_b     6.9215(15)
_cell_length_c     15.027(5)
_cell_angle_alpha     90.00
_cell_angle_beta     97.90(2)
_cell_angle_gamma     90.00
_cell_volume     1346.5(7)
_cell_formula_units_Z     4
_cell_measurement_reflns_used     3101
_cell_measurement_theta_min     3.15
_cell_measurement_theta_max     27.48
_cell_measurement_temperature     298(2)
_exptl_crystal_description     'Block'
_exptl_crystal_colour     'Colorless'
_exptl_crystal_size_max     0.24
_exptl_crystal_size_mid     0.20
_exptl_crystal_size_min     0.18
_exptl_crystal_density_diffrn     1.416
_exptl_crystal_density_meas     ?
_exptl_crystal_density_method     'not measured'
_exptl_crystal_F_000     604
_exptl_absorpt_coefficient_mu     0.479
_exptl_absorpt_correction_type     'multi-scan'
_exptl_absorpt_process_details     '(CrystalClea; Rigaku, 2005)'
_exptl_absorpt_correction_T_min     0.892
_exptl_absorpt_correction_T_max     0.918
_exptl_special_details
;
;
_diffrn_ambient_temperature     298(2)
_diffrn_radiation_type     MoK\a
_diffrn_radiation_wavelength     0.71073
_diffrn_radiation_source     'fine-focus sealed tube'
_diffrn_radiation_monochromator     graphite
_diffrn_measurement_device_type     'Rigaku Mercury2'
_diffrn_measurement_method     \w
_diffrn_detector_area_resol_mean     13.6612
_diffrn_reflns_number     6833
_diffrn_reflns_av_R_equivalents     0.0201
_diffrn_reflns_av_sigmaI/netI     0.0289
_diffrn_reflns_theta_min     2.74
_diffrn_reflns_theta_max     27.88
_diffrn_reflns_theta_full     27.88
_diffrn_measured_fraction_theta_max     0.996
_diffrn_measured_fraction_theta_full     0.996
_diffrn_reflns_limit_h_min     -17
_diffrn_reflns_limit_h_max     17
_diffrn_reflns_limit_k_min     -9
_diffrn_reflns_limit_k_max     9
_diffrn_reflns_limit_l_min     -19
_diffrn_reflns_limit_l_max     19
_diffrn_standards_number     ?
_diffrn_standards_interval_count     ?
_diffrn_standards_interval_time     ?
_diffrn_standards_decay_%     ?
_refine_special_details
;
 Refinement of F^2^ against ALL reflections.  The weighted R-factor wR and
 goodness of fit S are based on F^2^, conventional R-factors R are based
 on F, with F set to zero for negative F^2^. The threshold expression of
 F^2^ > 2sigma(F^2^) is used only for calculating R-factors(gt) etc. and is
 not relevant to the choice of reflections for refinement.  R-factors based
 on F^2^ are statistically about twice as large as those based on F, and R-
 factors based on ALL data will be even larger.
;
_reflns_number_total     3154
_reflns_number_gt     2893
_reflns_threshold_expression     I>2\s(I)
_refine_ls_structure_factor_coef     Fsqd
_refine_ls_matrix_type     full
_refine_ls_R_factor_all     0.0366
_refine_ls_R_factor_gt     0.0330
_refine_ls_wR_factor_gt     0.0824
_refine_ls_wR_factor_ref     0.0854
_refine_ls_goodness_of_fit_ref     1.073
_refine_ls_restrained_S_all     1.076
_refine_ls_number_reflns     3154
_refine_ls_number_parameters     172
_refine_ls_number_restraints     4
_refine_ls_hydrogen_treatment     constr
_refine_ls_weighting_scheme     calc
_refine_ls_weighting_details
         'calc w=1/[\s^2^(Fo^2^)+(0.0472P)^2^+0.0829P] where P=(Fo^2^+2Fc^2^)/3'
_atom_sites_solution_hydrogens     geom
_atom_sites_solution_primary     direct
_atom_sites_solution_secondary     difmap
_refine_ls_shift/su_max     0.001
_refine_ls_shift/su_mean     0.000
_refine_diff_density_max     0.164
_refine_diff_density_min     -0.205
_refine_ls_extinction_method     none
_refine_ls_extinction_coef     ?
_refine_ls_abs_structure_details     'Flack (1983), 1420 Friedel pairs'
_refine_ls_abs_structure_Flack     0.02(5)
loop_
    _atom_type_symbol
    _atom_type_description
    _atom_type_scat_dispersion_real
    _atom_type_scat_dispersion_imag
    _atom_type_scat_source
    'C' 'C' 0.0033 0.0016
                         'International Tables Vol C Tables 4.2.6.8 and 6.1.1.4'
    'H' 'H' 0.0000 0.0000
                         'International Tables Vol C Tables 4.2.6.8 and 6.1.1.4'
    'N' 'N' 0.0061 0.0033
                         'International Tables Vol C Tables 4.2.6.8 and 6.1.1.4'
    'O' 'O' 0.0106 0.0060
                         'International Tables Vol C Tables 4.2.6.8 and 6.1.1.4'
    'Cl' 'Cl' 0.1484 0.1585
                         'International Tables Vol C Tables 4.2.6.8 and 6.1.1.4'
_computing_data_collection     'CrystalClear (Rigaku, 2005)'
_computing_cell_refinement     'CrystalClear (Rigaku, 2005)'
_computing_data_reduction     'CrystalClear (Rigaku, 2005)'
_computing_structure_solution     'SHELXS97 (Sheldrick, 2008)'
_computing_structure_refinement     'SHELXL97 (Sheldrick, 2008)'
_computing_molecular_graphics
;
PLATON (Spek, 2003); ORTEPIII (Burnett & Johnson, 1996)
and ORTEP-3 for Windows (Farrugia, 1997)
;
_computing_publication_material     'SHELXL97 (Sheldrick, 2008)'
loop_
    _atom_site_type_symbol
    _atom_site_label
    _atom_site_fract_x
    _atom_site_fract_y
    _atom_site_fract_z
    _atom_site_U_iso_or_equiv
    _atom_site_adp_type
    _atom_site_calc_flag
    _atom_site_refinement_flags
    _atom_site_occupancy
    _atom_site_disorder_assembly
    _atom_site_disorder_group
    C C1 0.49977(16) 0.5154(3) 0.12620(12) 0.0360(4) Uani d . 1 . .
    H H1 0.4894 0.6481 0.1286 0.043 Uiso calc R 1 . .
    C C2 0.43049(14) 0.3904(3) 0.15703(11) 0.0314(4) Uani d . 1 . .
    C C3 0.44775(16) 0.1940(3) 0.15117(15) 0.0438(5) Uani d . 1 . .
    H H3 0.4014 0.1066 0.1704 0.053 Uiso calc R 1 . .
    C C4 0.5344(2) 0.1274(3) 0.11651(17) 0.0515(6) Uani d . 1 . .
    H H4 0.5471 -0.0045 0.1136 0.062 Uiso calc R 1 . .
    C C5 0.60084(15) 0.2572(4) 0.08674(13) 0.0421(5) Uani d . 1 . .
    H H5 0.6585 0.2142 0.0626 0.051 Uiso calc R 1 . .
    C C6 0.33723(16) 0.4708(4) 0.19263(13) 0.0404(5) Uani d . 1 . .
    H H6A 0.3133 0.5847 0.1583 0.049 Uiso calc R 1 . .
    H H6B 0.2822 0.3757 0.1849 0.049 Uiso calc R 1 . .
    C C7 0.40028(17) 0.3566(3) 0.35056(14) 0.0421(5) Uani d PD 0.50 A 1
    H H71 0.3900 0.2356 0.3180 0.051 Uiso calc PR 0.50 A 1
    H H72 0.4736 0.3723 0.3707 0.051 Uiso calc PR 0.50 A 1
    C C8 0.3426(3) 0.3553(7) 0.4284(3) 0.0439(10) Uani d PD 0.50 A 1
    H H81 0.3887 0.3327 0.4837 0.053 Uiso calc PR 0.50 A 1
    H H82 0.2899 0.2556 0.4217 0.053 Uiso calc PR 0.50 A 1
    C C9 0.29262(18) 0.5601(4) 0.42867(14) 0.0474(5) Uani d PD 0.50 A 1
    H H91 0.2306 0.5587 0.4574 0.057 Uiso calc PR 0.50 A 1
    H H92 0.3407 0.6544 0.4582 0.057 Uiso calc PR 0.50 A 1
    C C7' 0.40028(17) 0.3566(3) 0.35056(14) 0.0421(5) Uani d PD 0.50 A 2
    H H71' 0.4718 0.3271 0.3455 0.051 Uiso calc PR 0.50 A 2
    H H72' 0.3586 0.2415 0.3376 0.051 Uiso calc PR 0.50 A 2
    C C8' 0.3884(4) 0.4405(8) 0.4435(3) 0.0474(11) Uani d PD 0.50 A 2
    H H81' 0.3816 0.3379 0.4862 0.057 Uiso calc PR 0.50 A 2
    H H82' 0.4477 0.5194 0.4661 0.057 Uiso calc PR 0.50 A 2
    C C9' 0.29262(18) 0.5601(4) 0.42867(14) 0.0474(5) Uani d PD 0.50 A 2
    H H91' 0.3031 0.6808 0.4614 0.057 Uiso calc PR 0.50 A 2
    H H92' 0.2358 0.4916 0.4498 0.057 Uiso calc PR 0.50 A 2
    C C10 0.26803(14) 0.5995(3) 0.32803(12) 0.0313(4) Uani d . 1 . .
    H H10 0.2075 0.5229 0.3038 0.038 Uiso calc R 1 A 1
    C C11 0.24701(14) 0.8082(3) 0.30450(12) 0.0346(4) Uani d . 1 A .
    Cl Cl1 0.67434(4) 0.78893(6) 0.01140(3) 0.04105(13) Uani d . 1 . .
    Cl Cl2 0.06792(4) 1.25793(8) 0.32514(4) 0.04764(15) Uani d . 1 . .
    N N1 0.58244(13) 0.4454(3) 0.09258(11) 0.0382(4) Uani d . 1 . .
    H H1A 0.6252 0.5256 0.0741 0.046 Uiso calc R 1 . .
    N N2 0.36060(11) 0.5234(2) 0.29028(9) 0.0285(3) Uani d . 1 A .
    H H2 0.4098 0.6173 0.2959 0.034 Uiso calc R 1 B 1
    O O1 0.16413(12) 0.8657(3) 0.33754(12) 0.0583(5) Uani d . 1 . .
    H H1B 0.1530 0.9797 0.3249 0.088 Uiso calc R 1 A .
    O O2 0.29780(12) 0.9077(2) 0.26191(11) 0.0534(4) Uani d . 1 . .
    O O1W 0.4711(9) -0.0105(7) 0.4873(10) 0.123(5) Uani d P 0.50 C -1
    H H1W 0.4729 -0.0753 0.5396 0.185 Uiso d R 1 C -1
loop_
    _atom_site_aniso_label
    _atom_site_aniso_U_11
    _atom_site_aniso_U_22
    _atom_site_aniso_U_33
    _atom_site_aniso_U_12
    _atom_site_aniso_U_13
    _atom_site_aniso_U_23
    C1 0.0464(12) 0.0296(10) 0.0320(9) -0.0014(8) 0.0055(8) -0.0005(7)
    C2 0.0344(9) 0.0324(10) 0.0279(9) 0.0017(8) 0.0065(7) -0.0020(7)
    C3 0.0482(13) 0.0338(11) 0.0545(13) -0.0074(9) 0.0249(10) -0.0030(9)
    C4 0.0657(16) 0.0318(11) 0.0635(14) 0.0076(10) 0.0314(12) 0.0003(10)
    C5 0.0372(9) 0.0516(13) 0.0401(10) 0.0091(10) 0.0140(8) 0.0024(9)
    C6 0.0343(10) 0.0552(14) 0.0321(9) 0.0065(9) 0.0059(8) -0.0093(8)
    C7 0.0484(12) 0.0362(11) 0.0434(11) 0.0035(9) 0.0125(9) 0.0089(9)
    C8 0.038(2) 0.050(3) 0.044(2) -0.004(2) 0.0081(19) 0.010(2)
    C9 0.0525(13) 0.0551(15) 0.0377(11) 0.0030(11) 0.0174(9) 0.0035(10)
    C7' 0.0484(12) 0.0362(11) 0.0434(11) 0.0035(9) 0.0125(9) 0.0089(9)
    C8' 0.057(3) 0.050(3) 0.037(2) 0.002(2) 0.013(2) 0.007(2)
    C9' 0.0525(13) 0.0551(15) 0.0377(11) 0.0030(11) 0.0174(9) 0.0035(10)
    C10 0.0264(9) 0.0338(10) 0.0355(9) -0.0026(7) 0.0110(7) -0.0032(7)
    C11 0.0337(9) 0.0380(11) 0.0340(9) -0.0001(8) 0.0111(7) -0.0036(8)
    Cl1 0.0415(2) 0.0343(3) 0.0504(3) -0.0046(2) 0.01712(19) -0.0065(2)
    Cl2 0.0374(2) 0.0372(3) 0.0681(3) -0.0070(2) 0.0062(2) -0.0065(2)
    N1 0.0363(8) 0.0447(10) 0.0351(8) -0.0105(7) 0.0098(7) 0.0028(7)
    N2 0.0252(7) 0.0299(8) 0.0315(7) -0.0032(6) 0.0077(6) -0.0023(6)
    O1 0.0527(9) 0.0428(9) 0.0882(12) 0.0126(8) 0.0411(9) 0.0056(9)
    O2 0.0530(9) 0.0414(9) 0.0724(10) 0.0029(8) 0.0320(8) 0.0112(8)
    O1W 0.201(15) 0.071(3) 0.112(8) 0.044(5) 0.077(9) 0.033(5)
_geom_special_details
;
 All esds (except the esd in the dihedral angle between two l.s. planes)
 are estimated using the full covariance matrix.  The cell esds are taken
 into account individually in the estimation of esds in distances, angles
 and torsion angles; correlations between esds in cell parameters are only
 used when they are defined by crystal symmetry.  An approximate (isotropic)
 treatment of cell esds is used for estimating esds involving l.s. planes.
;
loop_
    _geom_bond_atom_site_label_1
    _geom_bond_atom_site_label_2
    _geom_bond_site_symmetry_2
    _geom_bond_distance
    _geom_bond_publ_flag
    C1 N1 . 1.344(3) ?
    C1 C2 . 1.378(3) ?
    C1 H1 . 0.9300 ?
    C2 C3 . 1.383(3) ?
    C2 C6 . 1.504(3) ?
    C3 C4 . 1.389(3) ?
    C3 H3 . 0.9300 ?
    C4 C5 . 1.366(3) ?
    C4 H4 . 0.9300 ?
    C5 N1 . 1.330(3) ?
    C5 H5 . 0.9300 ?
    C6 N2 . 1.502(2) ?
    C6 H6A . 0.9700 ?
    C6 H6B . 0.9700 ?
    C7 C8 . 1.476(5) ?
    C7 N2 . 1.514(3) ?
    C7 H71 . 0.9700 ?
    C7 H72 . 0.9700 ?
    C8 C9 . 1.561(5) ?
    C8 H81 . 0.9700 ?
    C8 H82 . 0.9700 ?
    C9 C10 . 1.527(3) ?
    C9 H91 . 0.9700 ?
    C9 H92 . 0.9700 ?
    C8' H81' . 0.9700 ?
    C8' H82' . 0.9700 ?
    C10 N2 . 1.501(2) ?
    C10 C11 . 1.503(3) ?
    C10 H10 . 0.9800 ?
    C11 O2 . 1.201(2) ?
    C11 O1 . 1.314(2) ?
    N1 H1A . 0.8600 ?
    N2 H2 . 0.9100 ?
    O1 H1B . 0.8200 ?
    O1W H1W . 0.9015 ?
loop_
    _geom_angle_atom_site_label_1
    _geom_angle_atom_site_label_2
    _geom_angle_atom_site_label_3
    _geom_angle_site_symmetry_1
    _geom_angle_site_symmetry_3
    _geom_angle
    _geom_angle_publ_flag
    N1 C1 C2 . . 119.96(19) ?
    N1 C1 H1 . . 120.0 ?
    C2 C1 H1 . . 120.0 ?
    C1 C2 C3 . . 118.38(18) ?
    C1 C2 C6 . . 119.32(19) ?
    C3 C2 C6 . . 122.27(18) ?
    C2 C3 C4 . . 119.93(19) ?
    C2 C3 H3 . . 120.0 ?
    C4 C3 H3 . . 120.0 ?
    C5 C4 C3 . . 119.5(2) ?
    C5 C4 H4 . . 120.3 ?
    C3 C4 H4 . . 120.3 ?
    N1 C5 C4 . . 119.58(19) ?
    N1 C5 H5 . . 120.2 ?
    C4 C5 H5 . . 120.2 ?
    N2 C6 C2 . . 111.79(16) ?
    N2 C6 H6A . . 109.3 ?
    C2 C6 H6A . . 109.3 ?
    N2 C6 H6B . . 109.3 ?
    C2 C6 H6B . . 109.3 ?
    H6A C6 H6B . . 107.9 ?
    C8 C7 N2 . . 108.0(2) ?
    C8 C7 H71 . . 110.1 ?
    N2 C7 H71 . . 110.1 ?
    C8 C7 H72 . . 110.1 ?
    N2 C7 H72 . . 110.1 ?
    H71 C7 H72 . . 108.4 ?
    C7 C8 C9 . . 104.8(3) ?
    C7 C8 H81 . . 110.8 ?
    C9 C8 H81 . . 110.8 ?
    C7 C8 H82 . . 110.8 ?
    C9 C8 H82 . . 110.8 ?
    H81 C8 H82 . . 108.9 ?
    C10 C9 C8 . . 101.0(2) ?
    C10 C9 H91 . . 111.6 ?
    C8 C9 H91 . . 111.6 ?
    C10 C9 H92 . . 111.6 ?
    C8 C9 H92 . . 111.6 ?
    H91 C9 H92 . . 109.4 ?
    H81' C8' H82' . . 108.8 ?
    N2 C10 C11 . . 112.30(15) ?
    N2 C10 C9 . . 103.93(16) ?
    C11 C10 C9 . . 114.30(16) ?
    N2 C10 H10 . . 108.7 ?
    C11 C10 H10 . . 108.7 ?
    C9 C10 H10 . . 108.7 ?
    O2 C11 O1 . . 124.9(2) ?
    O2 C11 C10 . . 125.44(18) ?
    O1 C11 C10 . . 109.62(16) ?
    C5 N1 C1 . . 122.67(18) ?
    C5 N1 H1A . . 118.7 ?
    C1 N1 H1A . . 118.7 ?
    C10 N2 C6 . . 112.84(14) ?
    C10 N2 C7 . . 105.62(14) ?
    C6 N2 C7 . . 114.01(16) ?
    C10 N2 H2 . . 108.0 ?
    C6 N2 H2 . . 108.0 ?
    C7 N2 H2 . . 108.0 ?
    C11 O1 H1B . . 109.5 ?
loop_
    _geom_hbond_atom_site_label_D
    _geom_hbond_atom_site_label_H
    _geom_hbond_atom_site_label_A
    _geom_hbond_site_symmetry_A
    _geom_hbond_distance_DH
    _geom_hbond_distance_HA
    _geom_hbond_distance_DA
    _geom_hbond_angle_DHA
    O1 H1B Cl2 . 0.82 2.22 2.9869(19) 154.9
    N1 H1A Cl1 . 0.86 2.19 2.9980(19) 156.7
    N2 H2 Cl2 3_545 0.91 2.27 3.1405(18) 159.4
    O1W H1W Cl2 4_536 0.90 2.46 3.342(15) 166.1
data_New_Global_Publ_Block
_journal_date_recd_electronic     2008-09-05
_journal_date_accepted     2008-09-11
_journal_name_full     'Acta Crystallographica, Section E'
_journal_year     2008
_journal_volume     64
_journal_issue     10
_journal_page_first     o1960
_journal_page_last     o1960
_journal_paper_category     QO
_journal_coeditor_code     DN2371
_publ_contact_author_name     'Dr Xiao-Chun Wen'
_publ_contact_author_address
;
Ordered Matter Science Research Center, College of Chemistry and Chemical
Engineering, Southeast University,
Nanjing 210096, People's Republic of China
;
_publ_contact_author_email     'fudavid88@yahoo.com.cn'
_publ_contact_author_fax     '862552092541'
_publ_contact_author_phone     '862552092541'
_publ_section_title
;
(1<i>S</i>,2<i>S</i>)-2-Carboxy-1-(3-pyridiniomethyl)pyrrolidin-1-ium
dichloride hemihydrate
;
loop_
    _publ_author_name
    _publ_author_footnote
    _publ_author_address
    'Dai, Jing' .
;
Ordered Matter Science Research Center
College of Chemistry and Chemical Engineering
Southeast University
Nanjing 210096
People's Republic of China
;
    'Wen, Xiao-Chun' .
;
Ordered Matter Science Research Center
College of Chemistry and Chemical Engineering
Southeast University
Nanjing 210096
People's Republic of China
;
