# Supplementary material for: (1S,2S)-2-Carboxy-1-(3-pyridiniometh­yl)pyrrolidin-1-ium dichloride hemihydrate
Source: Acta Crystallogr Sect E Struct Rep Online. 2008 Sep 17;64(Pt 10):o1960. doi: 10.1107/S160053680802922X (PMC2959231; doi:10.1107/S160053680802922X)
Supplement: Supplementary file 2 [file e-64-o1960-Isup2.hkl]

#
# h,k,l, Fc-squared, Fo-squared, sigma(Fo-squared) and status flag
#
data_I
_shelx_title ' I in space group C 2'
_shelx_refln_list_code          4
_shelx_F_calc_maximum      177.90
_exptl_crystal_F_000       604.00
_reflns_d_resolution_high  0.7600
 
loop_
 _symmetry_equiv_pos_as_xyz
 'x, y, z'
 '-x, y, -z'
 'x+1/2, y+1/2, z'
 '-x+1/2, y+1/2, -z'
 
_cell_length_a    13.0700
_cell_length_b     6.9215
_cell_length_c    15.0270
_cell_angle_alpha  90.000
_cell_angle_beta   97.900
_cell_angle_gamma  90.000
 
_shelx_F_squared_multiplier     1.000
 
loop_
 _refln_index_h
 _refln_index_k
 _refln_index_l
 _refln_F_squared_calc
 _refln_F_squared_meas
 _refln_F_squared_sigma
 _refln_observed_status
   1  -9   0       42.10       44.74     11.52 o
   0  -8   0      381.49      338.63     43.23 o
   2  -8   0      183.43      188.11     20.06 o
   4  -8   0        4.26       11.34      5.24 o
   6  -8   0      101.36      115.73     25.45 o
   8  -8   0       72.32       74.92     13.92 o
   1  -7   0      302.09      284.62     32.27 o
   3  -7   0      308.91      334.20     18.12 o
   5  -7   0       93.64       78.29      8.78 o
   7  -7   0      331.20      365.55     37.96 o
   9  -7   0      224.42      237.86     33.27 o
   0  -6   0      542.68      541.01     23.29 o
   2  -6   0       56.30       47.19      6.77 o
   4  -6   0        8.46        7.03      2.65 o
   6  -6   0      496.74      508.49     10.42 o
   8  -6   0      548.25      560.20     35.21 o
  10  -6   0       59.15       54.41     11.49 o
  12  -6   0       66.79       54.84     10.26 o
   1  -5   0     1684.37     1607.17     30.58 o
   3  -5   0      276.39      265.21      9.07 o
   5  -5   0       79.20       75.09      6.67 o
   7  -5   0      358.87      366.26     32.97 o
   9  -5   0      780.51      745.23     41.94 o
  11  -5   0       36.24       41.01     10.31 o
  13  -5   0       33.17       32.52      5.19 o
   0  -4   0     2126.27     1985.11     40.58 o
   2  -4   0     1621.82     1811.10     20.23 o
   4  -4   0      181.25      167.09      7.00 o
   6  -4   0      366.54      359.00     17.32 o
   8  -4   0      225.57      239.50     12.88 o
  10  -4   0       65.06       57.24      7.88 o
  12  -4   0      166.88      179.58     13.46 o
  14  -4   0       78.46       68.06     11.97 o
   1  -3   0     4480.80     4409.12     31.15 o
   3  -3   0      139.21      120.97      6.75 o
   5  -3   0      959.93     1018.55     23.72 o
   7  -3   0      237.18      235.37     10.20 o
   9  -3   0     2443.22     2570.26     34.04 o
  11  -3   0      376.35      359.67     13.35 o
  13  -3   0      109.20      119.40     11.08 o
  15  -3   0       20.35       15.21      4.77 o
   0  -2   0     7840.92     7880.56     68.54 o
   2  -2   0      942.14      895.83      6.53 o
   6  -2   0      704.76      710.10     13.30 o
   8  -2   0     2284.76     2386.42     31.02 o
  10  -2   0      196.52      212.88     13.94 o
  12  -2   0      599.41      614.81     39.06 o
  14  -2   0      126.91      133.93     23.71 o
  16  -2   0       78.32      101.74     16.90 o
   1  -1   0     6008.50     5306.10     22.12 o
   3  -1   0     4451.52     4221.36     29.09 o
   5  -1   0     2926.09     2938.66     28.64 o
   7  -1   0      955.70      927.09     20.81 o
   9  -1   0      738.32      706.34     38.56 o
  11  -1   0       83.77       37.48      9.45 o
  13  -1   0      420.63      479.43     48.06 o
  15  -1   0       91.80       76.46     10.83 o
   2   0   0        4.18        6.98      0.66 o
   4   0   0     1201.51     1038.47     17.79 o
   6   0   0        3.29        0.56      3.13 o
   8   0   0     2706.20     2558.55     26.36 o
  10   0   0      148.47      171.60     13.52 o
  12   0   0      931.28      960.21     23.67 o
  14   0   0       21.79       23.62      6.15 o
  16   0   0       39.95       19.52     10.20 o
   1   1   0     5764.90     5221.31     25.13 o
   3   1   0     4345.17     4140.73     19.29 o
   5   1   0     2916.63     2962.14     18.37 o
   7   1   0      978.60      929.91     17.75 o
   9   1   0      750.64      713.36     10.91 o
  11   1   0       80.36       81.92      8.43 o
  13   1   0      407.54      460.16     18.94 o
  15   1   0       92.69       81.53     12.02 o
   0   2   0     8165.88     7954.03    125.38 o
   2   2   0      935.63      882.71      6.74 o
   4   2   0     2690.53     2847.57     21.03 o
   6   2   0      724.78      699.69     11.44 o
   8   2   0     2316.88     2416.19     23.48 o
  10   2   0      192.22      210.83      7.05 o
  12   2   0      617.26      656.84     22.29 o
  14   2   0      123.06      103.52     11.57 o
  16   2   0       78.28       70.28      9.73 o
   1   3   0     4514.55     4412.30     52.45 o
   3   3   0      146.67      114.68      4.69 o
   5   3   0      978.02     1038.89     14.85 o
   7   3   0      226.57      224.23      6.42 o
   9   3   0     2426.74     2475.30     27.46 o
  11   3   0      367.97      327.91     13.90 o
  13   3   0      108.98       88.03      9.43 o
  15   3   0       22.42       17.92      7.27 o
   0   4   0     2154.24     2006.98     25.61 o
   2   4   0     1616.75     1819.44     36.07 o
   4   4   0      173.82      149.02     17.11 o
   6   4   0      357.09      341.17     11.70 o
   8   4   0      198.35      198.01      8.62 o
  10   4   0       66.80       63.32      6.41 o
  12   4   0      167.26      152.18     10.74 o
  14   4   0       79.74       44.96      8.16 o
   1   5   0     1673.20     1559.89     42.98 o
   3   5   0      268.82      261.97     13.62 o
   5   5   0       71.23       79.58      7.91 o
   7   5   0      378.65      392.13     18.06 o
   9   5   0      785.16      751.22     14.55 o
  11   5   0       39.47       35.46      6.15 o
  13   5   0       34.21       36.03      7.84 o
   0   6   0      533.95      526.08     19.55 o
   2   6   0       50.80       63.16      7.06 o
   4   6   0        7.51       28.45      8.21 o
   6   6   0      513.96      561.52     23.29 o
   8   6   0      533.36      562.75     23.98 o
  10   6   0       61.89       69.93      7.99 o
  12   6   0       68.55       56.82      6.91 o
   1   7   0      312.29      351.94     16.06 o
   3   7   0      303.14      334.80     18.23 o
   5   7   0       91.22      104.12     17.66 o
   7   7   0      324.12      366.66     15.02 o
   9   7   0      225.37      240.54     27.58 o
   0   8   0      374.15      390.82     24.64 o
   2   8   0      186.47      205.74     11.63 o
   4   8   0        3.83        1.91      5.04 o
   6   8   0       96.11      103.05     11.28 o
   8   8   0       73.33       59.80     13.29 o
   1   9   0       42.42       40.74      7.92 o
  -1  -9   1       10.25       10.73      5.03 o
   1  -9   1       64.17       67.75     13.30 o
  -8  -8   1       86.11       71.16     22.61 o
  -6  -8   1      173.90      180.57     18.34 o
  -4  -8   1      160.41      160.64     16.84 o
  -2  -8   1       65.91       77.52      9.25 o
   0  -8   1      207.73      202.39     22.15 o
   2  -8   1       79.90       84.68      9.24 o
   4  -8   1       42.40       39.49      6.42 o
   6  -8   1       74.17       65.87      9.33 o
  -9  -7   1       48.15       42.56      8.30 o
  -7  -7   1       56.86       58.96      8.45 o
  -5  -7   1      298.33      295.49     33.59 o
  -3  -7   1      301.52      336.89     19.15 o
  -1  -7   1       45.37       39.79      5.65 o
   1  -7   1      160.65      153.88     19.52 o
   3  -7   1      352.24      343.18     17.05 o
   5  -7   1      249.92      212.12     23.41 o
   7  -7   1       45.55       45.14      6.86 o
   9  -7   1       22.75       27.81      7.63 o
 -12  -6   1       20.75       10.87      7.68 o
 -10  -6   1       39.30       40.68      7.56 o
  -8  -6   1      185.31      164.21     13.00 o
  -6  -6   1      718.49      732.79     19.48 o
  -4  -6   1      201.10      181.65     22.59 o
  -2  -6   1       87.12       76.64      7.89 o
   0  -6   1      587.44      599.22     19.16 o
   2  -6   1     1052.77     1056.97     28.47 o
   4  -6   1     1552.85     1563.96     30.95 o
   6  -6   1      185.77      195.38     10.36 o
   8  -6   1       77.58       68.87      7.55 o
  10  -6   1      143.49      130.55     13.30 o
 -13  -5   1      110.19       97.75     11.58 o
 -11  -5   1      317.54      324.53     15.01 o
  -9  -5   1      466.61      504.30     27.88 o
  -7  -5   1      634.59      712.76     27.27 o
  -5  -5   1     1022.48     1049.23     19.87 o
  -3  -5   1      706.99      700.72     27.43 o
  -1  -5   1      170.62      160.99     13.70 o
   1  -5   1      385.14      424.64     18.79 o
   3  -5   1      649.21      643.90     13.71 o
   5  -5   1      623.91      636.53     13.58 o
   7  -5   1      128.23      128.15     10.38 o
   9  -5   1      140.80      148.48     13.57 o
  11  -5   1      209.27      314.96     26.97 o
  13  -5   1       34.48       36.63      5.56 o
 -14  -4   1      320.05      362.05     23.67 o
 -12  -4   1       35.04       40.84      7.05 o
 -10  -4   1       25.74       23.55      6.15 o
  -8  -4   1      724.80      752.03     24.65 o
  -6  -4   1     3801.64     3832.06     48.14 o
  -4  -4   1      418.43      448.98     12.40 o
  -2  -4   1       55.07       68.03     10.64 o
   0  -4   1      340.42      359.96     10.67 o
   2  -4   1     2579.39     2550.04     27.03 o
   4  -4   1     2052.92     2067.47     21.65 o
   6  -4   1      210.38      220.96     12.07 o
   8  -4   1     1020.56     1102.89     60.22 o
  10  -4   1      525.38      552.52     33.06 o
  12  -4   1      295.75      270.65     15.59 o
  14  -4   1       84.28       82.09     14.61 o
 -15  -3   1       69.84       71.82      9.78 o
 -13  -3   1      197.61      218.03     14.81 o
 -11  -3   1      310.51      335.72     13.84 o
  -9  -3   1     1277.60     1325.54     29.47 o
  -7  -3   1      321.94      341.03      9.03 o
  -5  -3   1     4949.15     5165.07     43.43 o
  -3  -3   1      219.02      240.31      5.66 o
  -1  -3   1     2918.96     2904.46     21.59 o
   1  -3   1     7550.37     7749.12     47.92 o
   3  -3   1     2866.10     2633.50     23.20 o
   5  -3   1       76.01       80.54      6.61 o
   7  -3   1      464.14      551.49     38.77 o
   9  -3   1       30.56       35.00      5.83 o
  11  -3   1      259.85      233.58     13.33 o
  13  -3   1      110.85      104.09      9.99 o
  15  -3   1      129.33      133.26     12.18 o
 -16  -2   1       11.42       14.02      5.76 o
 -14  -2   1      316.16      323.50     17.93 o
 -12  -2   1      317.51      316.76     16.48 o
 -10  -2   1       76.34       69.79      7.12 o
  -8  -2   1      111.60      121.31      6.64 o
  -6  -2   1     2010.06     1891.77     18.72 o
  -2  -2   1     1462.65     1559.35      7.83 o
   2  -2   1    12883.92    12613.27     73.64 o
   4  -2   1      202.09      215.89      8.07 o
   6  -2   1      682.35      724.68     20.68 o
   8  -2   1      399.96      399.79     11.22 o
  10  -2   1      293.99      297.84     11.76 o
  12  -2   1      361.03      377.97     14.87 o
  14  -2   1      223.53      222.29     26.84 o
  16  -2   1       64.29       53.45     12.09 o
 -17  -1   1       76.94       55.13     20.38 o
 -15  -1   1      135.30      122.40     15.02 o
 -13  -1   1      403.60      397.08     17.36 o
 -11  -1   1      119.87      123.41     10.12 o
  -9  -1   1     1348.63     1409.55     26.09 o
  -7  -1   1     2511.66     2660.47     27.43 o
  -5  -1   1     5732.77     5606.63     36.32 o
  -3  -1   1     1347.24     1320.20      9.20 o
  -1  -1   1     3350.04     2968.70     11.65 o
   1  -1   1     1280.76     1111.37      4.96 o
   5  -1   1      398.26      389.37     11.12 o
   7  -1   1      854.95      874.90     20.90 o
   9  -1   1      338.69      333.99     17.68 o
  11  -1   1     1076.53     1116.89     34.95 o
  13  -1   1       57.33       46.77      5.87 o
  15  -1   1      197.03      180.17     20.74 o
 -16   0   1        0.88        1.49      3.03 o
 -14   0   1      183.07      172.24     12.99 o
 -12   0   1      165.39      167.94     11.99 o
 -10   0   1      365.64      329.70     13.53 o
  -8   0   1      219.89      231.44      6.69 o
  -6   0   1     1567.43     1378.70     13.13 o
  -4   0   1     2361.54     2445.50     15.22 o
  -2   0   1       97.57       77.55      1.28 o
   2   0   1     3421.81     2938.57     14.19 o
   4   0   1     5713.37     5495.93     78.61 o
   6   0   1      993.49      963.92     14.15 o
   8   0   1      518.50      480.15     24.40 o
  10   0   1     1068.61     1103.19     20.42 o
  12   0   1      292.64      331.14     28.02 o
  14   0   1      171.55      198.43     24.27 o
  16   0   1        3.53        9.67      7.91 o
 -17   1   1       75.64       82.29     16.67 o
 -15   1   1      135.69      121.89     15.55 o
 -13   1   1      412.95      456.11     32.11 o
 -11   1   1      121.31      112.48      5.36 o
  -9   1   1     1317.27     1355.82     16.64 o
  -7   1   1     2500.46     2654.81     38.76 o
  -5   1   1     5725.03     5579.51     30.15 o
  -3   1   1     1375.06     1348.80     10.38 o
  -1   1   1     3387.46     2996.33     15.99 o
   1   1   1     1313.41     1116.39      6.65 o
   3   1   1    31648.25    32256.63    386.73 o
   5   1   1      400.41      398.64     10.21 o
   7   1   1      856.69      840.85     10.08 o
   9   1   1      338.39      330.82     10.19 o
  11   1   1     1061.16     1069.49     29.32 o
  13   1   1       56.70       50.92      7.94 o
  15   1   1      204.03      203.61     20.84 o
 -16   2   1       10.90        9.82      4.72 o
 -14   2   1      301.04      310.87     18.81 o
 -12   2   1      324.91      303.02     16.51 o
 -10   2   1       70.15       71.25      5.23 o
  -8   2   1      111.69      110.62      9.29 o
  -6   2   1     1931.81     1810.98     20.56 o
  -2   2   1     1476.82     1570.98     15.37 o
   0   2   1     1375.86     1347.50      6.92 o
   2   2   1    12910.96    12604.58     59.40 o
   4   2   1      180.02      191.61      4.46 o
   6   2   1      667.95      676.47     17.54 o
   8   2   1      397.61      398.87     16.60 o
  10   2   1      296.49      301.49      9.63 o
  12   2   1      374.60      388.02     18.23 o
  14   2   1      220.55      229.00     21.70 o
  16   2   1       62.75       58.90     13.81 o
 -15   3   1       73.99       76.70      9.25 o
 -13   3   1      191.20      170.15     12.39 o
 -11   3   1      307.16      293.18     11.26 o
  -9   3   1     1299.30     1299.61     15.51 o
  -7   3   1      320.59      330.69      8.48 o
  -5   3   1     5004.21     5280.81     60.80 o
  -3   3   1      202.13      221.82      4.17 o
  -1   3   1     2903.25     2866.37     23.40 o
   1   3   1     7489.42     7759.27     47.08 o
   3   3   1     2928.74     2688.34     22.07 o
   5   3   1       70.68       72.93      5.68 o
   7   3   1      475.06      517.72      7.54 o
   9   3   1       33.86       33.76      4.32 o
  11   3   1      260.60      236.97      8.22 o
  13   3   1      109.96      106.33     10.60 o
  15   3   1      132.51       99.34     14.38 o
 -14   4   1      324.83      374.40     20.16 o
 -12   4   1       30.85       33.31      4.51 o
 -10   4   1       26.16       22.73      3.35 o
  -8   4   1      705.43      707.48     11.92 o
  -6   4   1     3821.17     3846.55     54.17 o
  -4   4   1      412.98      426.46     25.44 o
  -2   4   1       50.56       51.99      5.71 o
   0   4   1      314.08      317.04      5.61 o
   2   4   1     2561.00     2478.28     79.56 o
   4   4   1     2035.54     2009.03     21.04 o
   6   4   1      217.75      214.65      6.69 o
   8   4   1     1042.81     1112.85     12.90 o
  10   4   1      533.84      565.50     11.89 o
  12   4   1      289.05      267.99     23.92 o
  14   4   1       83.09       90.29     13.25 o
 -13   5   1      112.31      103.57     12.68 o
 -11   5   1      320.67      304.55     26.67 o
  -9   5   1      478.38      514.16     17.70 o
  -7   5   1      627.82      641.93     21.64 o
  -5   5   1      959.56      995.67     19.56 o
  -3   5   1      712.15      728.48     35.48 o
  -1   5   1      181.52      178.64      6.25 o
   1   5   1      392.35      409.21     12.26 o
   3   5   1      690.63      706.53     16.77 o
   5   5   1      614.19      636.90     17.34 o
   7   5   1      123.92      127.43     12.38 o
   9   5   1      134.99      139.13     12.45 o
  11   5   1      201.54      232.59     12.71 o
  13   5   1       35.16       30.03      8.71 o
 -12   6   1       19.70       19.17     15.26 o
 -10   6   1       37.69       34.00      5.89 o
  -8   6   1      188.00      181.27     12.81 o
  -6   6   1      749.17      805.92     19.59 o
  -4   6   1      208.57      213.37      9.88 o
  -2   6   1       92.54       85.15      7.41 o
   0   6   1      580.34      628.35     18.91 o
   2   6   1     1066.95     1076.85     38.68 o
   4   6   1     1558.22     1579.85     23.63 o
   6   6   1      180.79      191.40      9.79 o
   8   6   1       74.55       79.17      7.77 o
  10   6   1      143.49      139.64     11.87 o
  12   6   1      137.45      142.47     16.26 o
  -9   7   1       45.81       44.99      9.42 o
  -7   7   1       60.10       68.85      9.44 o
  -5   7   1      299.70      343.70     18.04 o
  -3   7   1      299.40      337.37     14.99 o
  -1   7   1       49.44       54.38      7.17 o
   1   7   1      157.44      172.40     10.41 o
   3   7   1      334.50      337.41     21.26 o
   5   7   1      245.06      259.68     20.43 o
   7   7   1       44.84       47.94      6.60 o
   9   7   1       22.17       23.00      8.13 o
  -8   8   1       88.18       86.67     15.64 o
  -6   8   1      169.93      162.60     12.96 o
  -4   8   1      162.14      207.09     18.20 o
  -2   8   1       66.16       85.45     10.94 o
   0   8   1      202.85      209.04     10.94 o
   2   8   1       78.78       98.45      9.42 o
   4   8   1       44.82       41.02      6.95 o
   6   8   1       76.13       80.30      8.84 o
  -1   9   1        9.29       17.05      6.56 o
   1   9   1       65.76       70.48      9.13 o
  -1  -9   2      152.73      151.56     23.24 o
   1  -9   2        3.77        4.88      3.06 o
  -8  -8   2      100.50      101.46     14.62 o
  -6  -8   2       23.98        9.77      4.49 o
  -4  -8   2      104.57      104.31     13.69 o
  -2  -8   2      103.88      113.44     13.32 o
   0  -8   2      141.85      138.49     16.54 o
   2  -8   2       64.31       63.61      9.15 o
   4  -8   2      103.45      123.83     18.42 o
   6  -8   2      137.23      112.04     15.36 o
  -9  -7   2       49.02       40.77      6.76 o
  -7  -7   2       42.13       43.58      8.35 o
  -5  -7   2       78.89       85.10     12.52 o
  -3  -7   2      377.50      343.34     49.32 o
  -1  -7   2      204.69      194.58     23.91 o
   1  -7   2        8.39        8.69      5.34 o
   3  -7   2      163.35      190.40     20.57 o
   5  -7   2      275.93      242.83     25.12 o
   7  -7   2      191.73      184.10     15.69 o
   9  -7   2       51.09       40.61      9.71 o
 -12  -6   2       63.76       47.82      8.11 o
 -10  -6   2       98.81       89.34     11.30 o
  -8  -6   2      159.29      178.16     11.10 o
  -6  -6   2      598.78      631.22     13.08 o
  -4  -6   2      597.54      629.39     22.67 o
  -2  -6   2      149.97      177.96     37.03 o
   0  -6   2      513.93      532.00     18.78 o
   2  -6   2      154.08      155.55     13.93 o
   4  -6   2      440.91      434.71     19.88 o
   6  -6   2      173.92      168.14     12.49 o
   8  -6   2      186.76      204.43     13.52 o
  10  -6   2       79.65       70.78      9.51 o
  12  -6   2       55.86       44.23     10.36 o
 -13  -5   2       52.51       42.94      7.96 o
 -11  -5   2      409.63      430.39     22.31 o
  -9  -5   2      165.27      173.59     22.70 o
  -7  -5   2      186.51      189.74     14.25 o
  -5  -5   2      212.06      200.87     10.79 o
  -3  -5   2     3597.54     3602.98    107.37 o
  -1  -5   2      690.30      692.29     23.58 o
   1  -5   2      178.41      188.92     12.71 o
   3  -5   2      380.29      394.37      8.77 o
   5  -5   2     1725.81     1735.74     23.69 o
   7  -5   2      441.29      457.13     19.05 o
   9  -5   2      208.09      227.87     13.16 o
  11  -5   2      132.89      138.97     14.04 o
 -14  -4   2      176.90      179.46     17.20 o
 -12  -4   2      129.72      121.53     10.71 o
 -10  -4   2      311.79      327.71     13.45 o
  -8  -4   2      364.80      349.19     14.40 o
  -6  -4   2     1244.24     1220.96     25.87 o
  -4  -4   2      452.56      447.65      8.01 o
  -2  -4   2      914.27      865.68     27.84 o
   0  -4   2      657.80      601.20     17.77 o
   2  -4   2      911.20      930.98     14.77 o
   4  -4   2      952.85      945.43     13.86 o
   6  -4   2     1351.09     1403.28     31.93 o
   8  -4   2      605.28      599.91     21.60 o
  10  -4   2       78.82       71.84      8.26 o
  12  -4   2       46.23       54.41     10.61 o
 -15  -3   2      139.08      136.01     13.12 o
 -13  -3   2       13.23       14.70      4.90 o
 -11  -3   2      503.60      535.06     16.22 o
  -9  -3   2      238.79      248.39     14.92 o
  -7  -3   2      149.17      141.26      8.19 o
  -5  -3   2      481.96      453.82     11.39 o
  -3  -3   2     3650.84     3466.42     25.91 o
  -1  -3   2     1788.49     1853.01     18.35 o
   1  -3   2     1197.05     1243.48     14.35 o
   3  -3   2      719.04      737.27     11.33 o
   5  -3   2     2029.48     1988.27     27.51 o
   7  -3   2      230.39      243.03     11.77 o
   9  -3   2      131.42      132.68      9.96 o
  11  -3   2      277.47      301.25     19.36 o
  13  -3   2      214.45      230.70     40.41 o
  15  -3   2       88.15       88.77     12.81 o
 -16  -2   2      153.05      163.72     20.74 o
 -14  -2   2       72.51       84.77     12.36 o
 -12  -2   2      961.78     1014.25     24.74 o
 -10  -2   2      187.09      187.83     11.65 o
  -8  -2   2       93.29       95.13      6.85 o
  -6  -2   2     1519.44     1522.60     15.30 o
  -4  -2   2     6932.72     7242.61     47.34 o
  -2  -2   2     8861.56     8842.93     38.07 o
   0  -2   2      544.17      516.79      4.93 o
   2  -2   2     1285.77     1274.10      8.73 o
   4  -2   2     1487.41     1376.87     16.94 o
   6  -2   2     7090.52     7268.92     79.58 o
   8  -2   2      286.59      275.31     14.03 o
  10  -2   2       31.43       40.74      8.77 o
  12  -2   2      197.11      193.23     22.11 o
  14  -2   2      249.76      239.31     15.11 o
  16  -2   2       11.62       -0.94      7.54 o
 -17  -1   2       19.74       14.68     10.55 o
 -15  -1   2      373.30      322.78     37.86 o
 -13  -1   2      197.62      188.13     23.48 o
 -11  -1   2      319.72      319.41     12.41 o
  -9  -1   2       99.26       98.68      9.23 o
  -7  -1   2     5507.33     5875.61     54.79 o
  -5  -1   2      531.55      543.60     15.32 o
  -3  -1   2    17502.58    17283.03    115.99 o
  -1  -1   2       77.54       80.75      1.96 o
   1  -1   2     2542.38     2395.99     11.97 o
   3  -1   2     1084.44     1041.18      8.44 o
   5  -1   2     3274.97     3014.95     72.43 o
  11  -1   2      160.32      151.02      9.25 o
  13  -1   2       98.38       90.40      9.05 o
  15  -1   2       47.20       43.55      7.96 o
 -16   0   2       57.36       63.38     10.42 o
 -14   0   2      144.61      154.74     12.09 o
 -12   0   2      897.01     1001.12     24.96 o
 -10   0   2     2593.39     2772.70     37.88 o
  -8   0   2      844.20      870.88     13.31 o
  -6   0   2      410.32      423.82      7.12 o
  -4   0   2     1307.43     1321.64      9.93 o
  -2   0   2      683.03      529.14      6.07 o
   0   0   2     1457.57     1291.12     19.77 o
   2   0   2      113.95       90.47      2.59 o
   4   0   2      104.13      106.81      2.13 o
   6   0   2     4349.93     4024.37     57.90 o
   8   0   2      181.20      171.34      7.54 o
  10   0   2      122.39      100.78      7.69 o
  12   0   2      204.39      244.86     12.88 o
  14   0   2      627.63      656.89     59.07 o
  16   0   2        2.55       -4.87      8.03 o
 -17   1   2       19.15       10.13      7.61 o
 -15   1   2      381.09      336.44     38.81 o
 -13   1   2      200.45      161.35     11.55 o
 -11   1   2      291.49      296.54      9.06 o
  -9   1   2       97.76       98.96      5.54 o
  -7   1   2     5591.79     5913.68     45.88 o
  -5   1   2      523.49      525.46      6.99 o
  -3   1   2    17519.66    17100.48    161.69 o
  -1   1   2       71.83       70.38      1.72 o
   1   1   2     2556.45     2404.61     16.56 o
   3   1   2     1098.94     1031.90      8.00 o
   5   1   2     3289.02     2992.12     40.09 o
   7   1   2      176.89      155.93      6.07 o
   9   1   2     1338.43     1400.23     25.83 o
  11   1   2      157.72      151.24     10.12 o
  13   1   2       93.14       99.80     10.82 o
  15   1   2       47.43       47.69      9.46 o
 -16   2   2      153.11      148.87     26.24 o
 -14   2   2       77.41       81.29      7.56 o
 -12   2   2      971.33      991.30     19.24 o
 -10   2   2      179.13      189.00      7.42 o
  -8   2   2       94.04       88.17      5.61 o
  -6   2   2     1464.64     1494.45     15.56 o
  -4   2   2     6879.87     7412.97     63.35 o
   0   2   2      520.35      495.53      8.15 o
   2   2   2     1250.56     1246.56     13.14 o
   4   2   2     1434.50     1341.45     12.27 o
   6   2   2     7094.49     7167.44     73.51 o
   8   2   2      274.00      252.45      8.03 o
  10   2   2       32.37       23.75      5.95 o
  12   2   2      203.50      192.51      9.45 o
  14   2   2      246.46      234.85     13.17 o
  16   2   2       11.31        9.21     13.21 o
 -15   3   2      139.15      137.83     24.34 o
 -13   3   2       12.60        2.95      2.68 o
 -11   3   2      508.37      511.97     18.19 o
  -9   3   2      249.70      255.86     12.24 o
  -7   3   2      139.14      124.33      5.59 o
  -5   3   2      472.06      470.90     14.20 o
  -3   3   2     3669.20     3463.07     51.35 o
  -1   3   2     1799.35     1859.92     20.14 o
   1   3   2     1185.36     1246.60     16.42 o
   3   3   2      691.33      705.65      8.46 o
   5   3   2     2020.25     2003.16     21.61 o
   7   3   2      216.80      214.19      5.48 o
   9   3   2      131.36      128.78     14.18 o
  11   3   2      279.77      280.42     22.76 o
  13   3   2      212.55      251.39     31.36 o
  15   3   2       91.02       81.59     15.21 o
 -14   4   2      175.44      170.83     18.06 o
 -12   4   2      122.37      103.90      7.14 o
 -10   4   2      322.86      313.62     14.03 o
  -8   4   2      355.53      334.09      8.87 o
  -6   4   2     1283.25     1264.08     23.54 o
  -4   4   2      459.89      444.66     16.00 o
  -2   4   2      915.98      842.65     22.48 o
   0   4   2      634.87      577.14     12.33 o
   2   4   2      903.66      936.90     12.23 o
   4   4   2      961.53      958.86     19.91 o
   6   4   2     1362.85     1392.77     26.30 o
   8   4   2      606.02      611.03     18.03 o
  10   4   2       77.16       74.99      5.23 o
  12   4   2       45.79       43.28      7.66 o
  14   4   2      122.81      111.06     15.00 o
 -13   5   2       53.02       56.86     11.33 o
 -11   5   2      405.38      412.44     32.14 o
  -9   5   2      169.98      180.70     13.01 o
  -7   5   2      178.94      175.05      9.08 o
  -5   5   2      206.72      233.78     21.73 o
  -3   5   2     3645.80     3785.19     89.19 o
  -1   5   2      689.56      713.54     12.44 o
   1   5   2      181.26      197.49     12.36 o
   3   5   2      395.40      409.57     13.39 o
   5   5   2     1724.70     1792.79     24.94 o
   7   5   2      455.07      480.67     14.21 o
   9   5   2      203.80      191.99     21.83 o
  11   5   2      135.37      138.65     10.20 o
  13   5   2      145.48      136.51     16.64 o
 -12   6   2       60.51       50.14     10.04 o
 -10   6   2       97.48       92.12      7.87 o
  -8   6   2      159.35      165.99     11.95 o
  -6   6   2      598.49      669.34     15.75 o
  -4   6   2      584.06      612.80     13.84 o
  -2   6   2      137.20      156.47     10.17 o
   0   6   2      507.46      571.88     47.94 o
   2   6   2      152.55      169.71     32.74 o
   4   6   2      420.46      480.51     30.72 o
   6   6   2      171.02      174.32      9.29 o
   8   6   2      190.87      199.19     29.77 o
  10   6   2       79.00       85.51      9.25 o
  12   6   2       55.95       45.55     11.84 o
  -9   7   2       44.65       39.29      9.55 o
  -7   7   2       39.71       42.91      6.78 o
  -5   7   2       81.93       90.83      7.18 o
  -3   7   2      377.07      368.54     15.33 o
  -1   7   2      215.05      221.76     16.65 o
   1   7   2        9.25       10.54      5.97 o
   3   7   2      171.10      203.18     13.06 o
   5   7   2      286.88      291.69     17.54 o
   7   7   2      191.66      164.13      9.73 o
   9   7   2       52.20       47.22      9.74 o
  -8   8   2      105.03       98.58     21.38 o
  -6   8   2       24.34       34.02      5.81 o
  -4   8   2      110.63      114.83     12.93 o
  -2   8   2      104.08      129.60     11.12 o
   0   8   2      145.12      131.91      8.90 o
   2   8   2       64.52       72.01      6.78 o
   4   8   2      106.72      123.35     12.03 o
   6   8   2      138.94      115.91     13.26 o
  -1   9   2      150.45      190.08     18.76 o
   1   9   2        3.45        1.56      7.27 o
  -6  -8   3      133.82      150.33     14.40 o
  -4  -8   3      159.31      168.29     15.93 o
  -2  -8   3       45.41       58.61     11.52 o
   0  -8   3      131.80      120.24     13.83 o
   2  -8   3      110.98       94.98     12.86 o
   4  -8   3       15.70       17.50      6.39 o
   6  -8   3      185.25      185.12     18.50 o
  -9  -7   3      174.91      117.02     19.75 o
  -7  -7   3      188.74      170.18     21.20 o
  -5  -7   3       22.58       29.32      5.84 o
  -3  -7   3      737.26      733.35     35.58 o
  -1  -7   3      500.71      513.81     57.10 o
   1  -7   3      199.59      202.20     15.51 o
   3  -7   3      288.44      304.00     16.25 o
   5  -7   3      106.42       98.12     11.17 o
   7  -7   3      332.67      314.90     16.86 o
   9  -7   3      128.57      144.57     15.48 o
 -12  -6   3      148.09      188.67     19.90 o
 -10  -6   3       91.50       92.80     14.78 o
  -8  -6   3      494.85      504.66     17.99 o
  -6  -6   3       57.20       58.13      6.89 o
  -4  -6   3      162.23      156.85     20.72 o
  -2  -6   3      228.54      219.25     17.53 o
   0  -6   3      738.38      712.71     30.39 o
   2  -6   3      219.59      223.21     33.97 o
   4  -6   3      153.69      143.56     12.41 o
   6  -6   3       70.58       65.39      6.86 o
   8  -6   3      208.68      206.58     15.65 o
  10  -6   3        1.14        3.84      6.29 o
  12  -6   3       10.59        6.16      3.70 o
 -13  -5   3      126.91      120.72     11.43 o
 -11  -5   3      139.54      132.10     14.67 o
  -9  -5   3      123.89      141.00     18.71 o
  -7  -5   3       10.56       12.71      2.91 o
  -5  -5   3      618.13      598.23     12.17 o
  -3  -5   3     1607.23     1565.59     68.68 o
  -1  -5   3      443.83      432.70     13.43 o
   1  -5   3     1484.94     1547.15     41.94 o
   3  -5   3      278.66      284.54     10.49 o
   5  -5   3      388.87      406.97     10.25 o
   7  -5   3      336.94      375.10     18.44 o
   9  -5   3      529.51      537.32     19.28 o
  11  -5   3      154.08      140.38     12.69 o
  13  -5   3       83.60       68.19      9.77 o
 -14  -4   3      176.08      188.02     18.26 o
 -12  -4   3      136.98      140.55     11.58 o
 -10  -4   3      348.51      359.64     15.08 o
  -8  -4   3      719.60      740.76     14.46 o
  -6  -4   3     1218.89     1220.01     19.55 o
  -4  -4   3      226.30      225.95      6.31 o
  -2  -4   3     1094.71     1126.01     15.93 o
   0  -4   3     4314.59     4508.61     43.84 o
   2  -4   3       18.81       18.05      2.39 o
   4  -4   3      200.93      201.48     17.55 o
   6  -4   3      247.98      268.37     12.66 o
   8  -4   3     1315.11     1345.34     34.38 o
  10  -4   3      312.54      317.60     17.27 o
  12  -4   3       76.90       64.63      8.05 o
  14  -4   3       29.52       24.87      5.03 o
 -15  -3   3       62.03       54.38     10.74 o
 -13  -3   3       39.30       64.44      8.25 o
 -11  -3   3      161.61      140.54     11.12 o
  -9  -3   3      934.07      931.10     14.80 o
  -7  -3   3       35.60       38.63      6.18 o
  -5  -3   3      111.32      126.15      5.22 o
  -3  -3   3      390.67      361.09      6.42 o
  -1  -3   3     1347.39     1210.97     14.41 o
   1  -3   3     2775.01     2812.47     21.07 o
   3  -3   3      571.08      553.55      8.40 o
   5  -3   3      142.02      132.76      6.55 o
   7  -3   3      473.03      458.65     13.58 o
   9  -3   3     1058.04     1138.18     21.38 o
  11  -3   3      340.99      352.91     15.43 o
  13  -3   3       20.72       12.72      5.14 o
 -16  -2   3       11.83        5.44      4.42 o
 -14  -2   3      201.86      203.74     14.10 o
 -12  -2   3     1767.98     1862.76     34.16 o
 -10  -2   3       73.52       68.06      6.83 o
  -8  -2   3     2511.54     2604.87     28.11 o
  -6  -2   3     2463.53     2672.29     23.85 o
  -4  -2   3     1226.00     1293.02     11.49 o
  -2  -2   3        4.94        3.53      1.08 o
   0  -2   3    15551.08    15446.99     72.60 o
   2  -2   3      830.02      804.84      7.16 o
   4  -2   3      336.64      352.39      7.50 o
   6  -2   3      107.54      100.55      6.33 o
   8  -2   3      753.21      716.43     19.66 o
  10  -2   3       67.26       72.70      7.38 o
  12  -2   3      168.07      202.08     16.00 o
  14  -2   3       57.27       49.90     15.51 o
  16  -2   3      150.92      157.67     38.42 o
 -17  -1   3      182.52      177.00     27.40 o
 -15  -1   3        6.04        7.20      3.11 o
 -13  -1   3       85.09       92.79     10.15 o
 -11  -1   3      854.03      881.71     25.42 o
  -9  -1   3     1563.36     1500.33     16.80 o
  -7  -1   3     1366.63     1434.12     29.53 o
  -5  -1   3      836.70      819.67     10.44 o
  -3  -1   3     3457.14     3284.40     39.12 o
  -1  -1   3    11138.61    11341.69    118.75 o
   1  -1   3     5318.04     5422.06     24.08 o
   3  -1   3     1279.49     1294.65     10.02 o
   5  -1   3      129.78      150.67      6.44 o
   7  -1   3     2074.91     2176.90     43.58 o
   9  -1   3     1710.52     1794.31     48.41 o
  11  -1   3       70.14       71.39     10.84 o
  13  -1   3       78.20       73.30     10.92 o
  15  -1   3       92.39       96.60     10.64 o
 -16   0   3       70.38       69.46     10.85 o
 -14   0   3        0.02        5.21      4.09 o
 -12   0   3      955.33      985.47     23.74 o
 -10   0   3      345.67      307.70     40.09 o
  -8   0   3      599.70      538.07      9.80 o
  -6   0   3        8.48        6.71      2.13 o
  -4   0   3     2889.56     2901.56     17.52 o
  -2   0   3     1839.70     1848.09      9.44 o
   0   0   3    10026.97    10014.57     56.78 o
   2   0   3    18383.46    17856.19    218.41 o
   4   0   3      897.40      786.37      6.81 o
   6   0   3        0.14       -0.04      5.65 o
   8   0   3      539.35      499.53     17.39 o
  10   0   3      100.39       99.90     10.71 o
  12   0   3      143.89      143.16     10.62 o
  14   0   3       40.75       29.49      7.14 o
  16   0   3       32.07       26.55      9.00 o
 -17   1   3      180.54      213.78     26.61 o
 -15   1   3        6.51        5.35      4.08 o
 -13   1   3       84.90       84.54      8.10 o
 -11   1   3      889.94      919.70     17.71 o
  -9   1   3     1582.01     1554.64     17.87 o
  -7   1   3     1362.41     1429.63     15.03 o
  -5   1   3      830.76      816.01      8.30 o
  -3   1   3     3510.96     3306.14     18.41 o
  -1   1   3    11154.84    11251.41     93.29 o
   1   1   3     5234.83     5347.36     34.03 o
   3   1   3     1258.17     1259.09      9.35 o
   5   1   3      125.20      136.26      4.01 o
   7   1   3     2096.05     2106.71     46.00 o
   9   1   3     1705.00     1810.28     48.38 o
  11   1   3       71.17       61.40     11.98 o
  13   1   3       79.29       68.02      8.61 o
  15   1   3       95.43       80.99     11.03 o
 -16   2   3       13.13        9.02      4.14 o
 -14   2   3      198.54      196.32     13.51 o
 -12   2   3     1760.51     1860.22     19.31 o
 -10   2   3       78.82       82.36      6.17 o
  -8   2   3     2553.39     2613.37     25.80 o
  -6   2   3     2460.09     2660.94     36.00 o
  -4   2   3     1270.23     1340.49     14.30 o
   0   2   3    15621.60    15552.46     89.76 o
   2   2   3      843.56      800.46      8.86 o
   4   2   3      334.59      350.19      6.46 o
   6   2   3      104.81      105.53      5.02 o
   8   2   3      730.55      689.90     12.68 o
  10   2   3       64.13       59.08      5.00 o
  12   2   3      164.94      179.09     13.21 o
  14   2   3       56.39       48.05      8.94 o
  16   2   3      148.35      177.52     34.86 o
 -15   3   3       65.00       54.12      7.05 o
 -13   3   3       39.43       40.73      5.27 o
 -11   3   3      152.36      141.42      7.98 o
  -9   3   3      911.86      895.24     18.33 o
  -7   3   3       30.34       28.21      3.53 o
  -5   3   3      107.95      115.54      8.50 o
  -3   3   3      374.78      357.47     12.81 o
  -1   3   3     1366.73     1207.11     14.95 o
   1   3   3     2677.50     2763.46     27.93 o
   3   3   3      582.87      566.70      9.01 o
   5   3   3      150.06      143.93      6.61 o
   7   3   3      473.52      453.96      8.23 o
   9   3   3     1064.41     1147.88     16.72 o
  11   3   3      337.81      379.01     41.94 o
  13   3   3       19.14       24.29      5.75 o
  15   3   3       25.55       17.10      5.82 o
 -14   4   3      177.04      192.09     16.67 o
 -12   4   3      147.14      152.34      9.69 o
 -10   4   3      348.23      353.02     11.96 o
  -8   4   3      698.38      706.82     13.30 o
  -6   4   3     1261.09     1321.75     38.23 o
  -4   4   3      219.08      232.66     15.10 o
  -2   4   3     1097.34     1114.35     17.62 o
   0   4   3     4433.00     4588.73     55.05 o
   2   4   3       17.17       15.63      2.34 o
   4   4   3      200.33      201.98      8.67 o
   6   4   3      237.86      249.00      8.32 o
   8   4   3     1321.02     1367.82     27.10 o
  10   4   3      317.96      305.14      9.89 o
  12   4   3       80.61       70.10      7.07 o
  14   4   3       30.12       17.39     12.06 o
 -13   5   3      132.09      135.85     10.96 o
 -11   5   3      136.55      141.77      9.58 o
  -9   5   3      125.59      127.66      5.87 o
  -7   5   3        9.67        5.97      5.77 o
  -5   5   3      615.27      680.94     48.41 o
  -3   5   3     1578.58     1552.35     37.74 o
  -1   5   3      422.14      413.94      9.06 o
   1   5   3     1483.27     1557.40     27.66 o
   3   5   3      266.70      274.05      9.59 o
   5   5   3      390.05      434.05     21.39 o
   7   5   3      322.93      328.77     13.10 o
   9   5   3      514.53      549.33     39.14 o
  11   5   3      155.37      150.97     10.45 o
  13   5   3       84.08       79.99     13.00 o
 -12   6   3      146.77      155.70     14.78 o
 -10   6   3       91.74       93.76      9.16 o
  -8   6   3      489.89      512.36     19.01 o
  -6   6   3       55.65       65.62      7.27 o
  -4   6   3      161.85      152.07     22.05 o
  -2   6   3      234.78      229.52     16.60 o
   0   6   3      733.97      702.84     21.70 o
   2   6   3      214.99      221.76     38.39 o
   4   6   3      154.57      155.80     12.13 o
   6   6   3       80.36       78.29      7.73 o
   8   6   3      212.37      209.96     14.61 o
  10   6   3        1.18        6.05      4.56 o
  12   6   3       11.49        8.67     11.17 o
  -9   7   3      174.15      158.90     29.42 o
  -7   7   3      187.49      194.01     19.95 o
  -5   7   3       25.11       30.20      5.94 o
  -3   7   3      735.28      757.83     24.00 o
  -1   7   3      503.82      522.59     32.61 o
   1   7   3      199.54      191.52     10.97 o
   3   7   3      295.29      301.04     23.92 o
   5   7   3      106.54      104.75     14.24 o
   7   7   3      329.50      364.41     18.90 o
   9   7   3      137.25      141.15     20.22 o
  -8   8   3      109.34      103.25     17.61 o
  -6   8   3      130.48      160.46     16.58 o
  -4   8   3      156.80      166.37     20.31 o
  -2   8   3       46.64       46.96      8.30 o
   0   8   3      130.06      120.89      9.71 o
   2   8   3      105.49       86.90     15.87 o
   4   8   3       16.09       14.30      5.95 o
   6   8   3      182.20      192.60     22.00 o
  -6  -8   4      157.59      164.15     23.53 o
  -4  -8   4       53.15       58.57      8.58 o
  -2  -8   4       96.64       96.42     14.26 o
   0  -8   4      301.44      273.02     36.39 o
   2  -8   4      190.92      184.22     18.00 o
   4  -8   4      114.45       95.70     11.43 o
   6  -8   4       26.66        9.53     10.02 o
  -9  -7   4       83.51       91.64     13.16 o
  -7  -7   4       97.99       92.96      9.83 o
  -5  -7   4      146.69      157.38     11.94 o
  -3  -7   4      373.60      380.26     17.66 o
  -1  -7   4       40.96       48.44      6.76 o
   1  -7   4       32.28       38.26      6.27 o
   3  -7   4      344.38      347.02     17.32 o
   5  -7   4       66.51       81.62     10.64 o
   7  -7   4      111.08      120.56     19.93 o
   9  -7   4       63.02       74.06     14.22 o
 -12  -6   4      169.35      169.77     21.22 o
 -10  -6   4       33.90       30.63      6.34 o
  -8  -6   4      140.11      128.78     13.64 o
  -6  -6   4      264.27      241.07     26.13 o
  -4  -6   4      600.12      592.43     25.08 o
  -2  -6   4      179.46      193.30     22.67 o
   0  -6   4      387.83      357.37     17.70 o
   2  -6   4      663.75      669.27     24.95 o
   4  -6   4      238.66      233.38     32.84 o
   6  -6   4      314.64      293.12     14.76 o
   8  -6   4      213.00      189.90     40.90 o
  10  -6   4      200.28      157.62     21.82 o
 -13  -5   4      123.19      144.10     19.56 o
 -11  -5   4      203.70      221.63     15.40 o
  -9  -5   4      271.74      295.48     16.94 o
  -7  -5   4     1367.71     1416.38     17.43 o
  -5  -5   4      366.46      372.79     11.00 o
  -3  -5   4      259.64      227.32     13.03 o
  -1  -5   4      156.16      143.49     10.92 o
   1  -5   4      310.90      274.34     11.25 o
   3  -5   4      631.12      597.22     11.30 o
   5  -5   4      480.06      483.07     18.17 o
   7  -5   4       83.23       81.94     10.38 o
   9  -5   4       42.13       33.55      6.15 o
  11  -5   4      317.33      326.11     30.87 o
  13  -5   4       34.43       24.10      6.01 o
 -14  -4   4      167.02      169.10     13.68 o
 -12  -4   4      167.70      167.19     13.16 o
 -10  -4   4      542.41      558.81     21.59 o
  -8  -4   4      637.08      615.23     16.34 o
  -6  -4   4     1404.22     1496.68     18.99 o
  -4  -4   4      980.11      929.29     12.93 o
  -2  -4   4      150.86      145.62      9.42 o
   0  -4   4      813.39      860.74     12.49 o
   2  -4   4      832.20      833.63     10.51 o
   4  -4   4      903.67      940.00     17.46 o
   6  -4   4        2.03        1.03      2.80 o
   8  -4   4      284.02      287.80     13.79 o
  10  -4   4       55.06       42.23      6.63 o
  12  -4   4       68.00       59.36      8.26 o
  14  -4   4       67.24       53.77     11.21 o
 -15  -3   4      111.08      119.41     13.78 o
 -13  -3   4       67.60       59.44     11.79 o
 -11  -3   4      436.25      476.92     31.18 o
  -9  -3   4      911.80      915.93     16.17 o
  -7  -3   4     1239.53     1286.90     20.43 o
  -5  -3   4      895.49      865.17     10.69 o
  -3  -3   4     2141.19     2330.19     18.04 o
  -1  -3   4      543.21      536.58      6.21 o
   1  -3   4     2854.01     2976.29     22.50 o
   3  -3   4     6072.43     6329.89     58.37 o
   5  -3   4      109.00      126.55      7.57 o
   7  -3   4       30.93       25.13      5.18 o
   9  -3   4       96.65       92.98      9.26 o
  11  -3   4      703.05      718.83     21.17 o
  13  -3   4        1.95        3.07      7.48 o
  15  -3   4      116.30      128.77     19.39 o
 -16  -2   4       15.87       17.89      5.92 o
 -14  -2   4      199.24      214.19     16.07 o
 -12  -2   4      310.56      298.34     16.23 o
 -10  -2   4      113.59      115.24      8.06 o
  -8  -2   4       31.13       29.44      3.90 o
  -6  -2   4     1972.38     1915.41     21.90 o
  -4  -2   4     1642.07     1687.88     12.30 o
  -2  -2   4      379.75      375.84      4.93 o
   0  -2   4      832.02      810.12      7.11 o
   2  -2   4     5484.79     5543.23     26.55 o
   4  -2   4     1261.01     1294.72     13.68 o
   6  -2   4      810.68      828.54     16.52 o
   8  -2   4      125.66      117.69      8.14 o
  10  -2   4      323.88      338.95     13.80 o
  12  -2   4      641.40      666.66     37.00 o
  14  -2   4      119.80      121.08     11.82 o
 -17  -1   4      103.17      106.35     16.27 o
 -15  -1   4      129.59      122.02     14.24 o
 -13  -1   4      314.90      343.03     34.17 o
 -11  -1   4      709.36      700.49     13.84 o
  -9  -1   4     2586.30     2713.38     38.14 o
  -7  -1   4      981.37     1023.23     27.94 o
  -5  -1   4     2634.78     2675.88     39.79 o
  -3  -1   4     1026.46      966.13     11.56 o
  -1  -1   4     1341.06     1378.60     11.63 o
   1  -1   4    14042.32    14079.76     87.01 o
   3  -1   4     6028.58     5991.16     31.98 o
   5  -1   4      285.56      270.88      6.36 o
   7  -1   4      182.72      197.14      8.00 o
   9  -1   4       78.79       58.07     12.42 o
  11  -1   4      461.38      487.51     14.45 o
  13  -1   4      109.36       86.15     12.03 o
  15  -1   4       70.96       69.29     16.64 o
 -16   0   4        2.58        2.07      3.47 o
 -14   0   4       89.89       87.62      8.43 o
 -12   0   4       95.26       84.38      7.19 o
 -10   0   4     1884.44     1955.82     23.26 o
  -8   0   4       16.72       14.00      3.00 o
  -6   0   4     8423.96     8611.47    130.49 o
  -4   0   4      412.69      427.36      6.13 o
  -2   0   4      410.42      361.57      2.95 o
   0   0   4     1776.36     1549.72     27.70 o
   4   0   4     1537.69     1614.41     11.76 o
   6   0   4      318.06      285.42     30.05 o
   8   0   4       54.09       53.52      6.42 o
  10   0   4     1187.81     1187.62     21.77 o
  12   0   4       42.70       37.32     10.29 o
  14   0   4      126.40      191.25     17.84 o
  16   0   4        0.23        5.61      4.78 o
 -17   1   4      105.78      102.82     13.50 o
 -15   1   4      129.08      149.38     14.13 o
 -13   1   4      313.61      335.03     13.77 o
 -11   1   4      700.42      715.97     22.13 o
  -9   1   4     2521.40     2667.35     36.62 o
  -7   1   4      935.61      968.72     12.86 o
  -5   1   4     2732.47     2713.92     22.70 o
  -3   1   4     1019.61      944.73      9.27 o
  -1   1   4     1336.21     1348.09     10.82 o
   1   1   4    13947.34    14166.27    141.53 o
   3   1   4     6028.22     5938.05     37.27 o
   5   1   4      288.52      273.86      4.75 o
   7   1   4      181.50      200.28     10.18 o
   9   1   4       77.91       82.61      8.14 o
  11   1   4      474.44      475.36     18.90 o
  13   1   4      110.11       96.57     11.65 o
  15   1   4       69.38       59.01     11.20 o
 -16   2   4       15.69        4.11      3.09 o
 -14   2   4      189.12      198.17     13.47 o
 -12   2   4      311.05      294.94     10.28 o
 -10   2   4      125.65      133.61      7.00 o
  -8   2   4       29.63       30.11      3.61 o
  -6   2   4     1974.29     1919.98     21.21 o
  -4   2   4     1674.38     1727.73     29.94 o
  -2   2   4      389.58      369.86      7.33 o
   0   2   4      855.50      838.00     10.94 o
   2   2   4     5599.10     5660.07     37.25 o
   4   2   4     1202.90     1248.76     15.25 o
   6   2   4      817.68      841.33     10.33 o
   8   2   4      126.51      114.18      7.07 o
  10   2   4      329.94      362.15     18.52 o
  12   2   4      639.30      704.87     24.61 o
  14   2   4      125.52      127.82     12.03 o
 -15   3   4      112.83      106.09     14.37 o
 -13   3   4       66.43       59.74      6.20 o
 -11   3   4      438.41      431.16     10.94 o
  -9   3   4      938.43      953.47     14.48 o
  -7   3   4     1234.88     1250.09     15.27 o
  -5   3   4      902.09      821.93     21.87 o
  -3   3   4     2159.92     2338.67     35.84 o
  -1   3   4      517.06      510.37      9.08 o
   1   3   4     2864.47     3015.47     30.74 o
   3   3   4     6183.83     6586.39     66.75 o
   5   3   4      105.46      131.31      6.94 o
   7   3   4       31.24       23.23      4.29 o
   9   3   4      102.31      106.38      7.79 o
  11   3   4      689.55      746.27     24.56 o
  13   3   4        1.84       -0.21      4.08 o
  15   3   4      116.32      101.85     13.65 o
 -14   4   4      169.27      184.34     19.16 o
 -12   4   4      163.05      162.64     13.64 o
 -10   4   4      544.66      533.78     14.02 o
  -8   4   4      630.31      615.71     20.70 o
  -6   4   4     1387.43     1469.13     41.61 o
  -4   4   4      958.44      898.96     23.83 o
  -2   4   4      150.89      138.79      7.81 o
   0   4   4      793.75      828.02     14.08 o
   2   4   4      784.39      784.52     12.32 o
   4   4   4      887.29      941.40     17.24 o
   6   4   4        2.57        0.89      2.33 o
   8   4   4      291.63      291.92      9.16 o
  10   4   4       47.28       43.05      5.23 o
  12   4   4       68.94       64.65      7.41 o
  14   4   4       64.69       51.45     13.03 o
 -13   5   4      127.45      139.95     20.54 o
 -11   5   4      201.27      231.53     10.44 o
  -9   5   4      279.34      298.35     14.13 o
  -7   5   4     1379.77     1398.19     29.48 o
  -5   5   4      364.00      386.14     44.80 o
  -3   5   4      260.90      239.16      8.74 o
  -1   5   4      163.10      156.72      6.43 o
   1   5   4      313.35      297.76     24.32 o
   3   5   4      642.59      621.53     10.92 o
   5   5   4      483.94      498.19     12.85 o
   7   5   4       81.56       71.15      3.98 o
   9   5   4       47.42       44.27      6.64 o
  11   5   4      318.24      314.93     39.65 o
  13   5   4       34.57       33.90     13.58 o
 -12   6   4      163.57      191.22     14.76 o
 -10   6   4       33.33       38.14      8.63 o
  -8   6   4      136.49      121.41      9.93 o
  -6   6   4      254.81      245.54     10.27 o
  -4   6   4      606.66      623.62     17.23 o
  -2   6   4      183.41      168.71     15.39 o
   0   6   4      383.15      370.81     16.76 o
   2   6   4      660.37      652.79     19.49 o
   4   6   4      240.62      241.05     14.93 o
   6   6   4      306.15      307.78     12.63 o
  10   6   4      198.86      210.16     15.66 o
  -9   7   4       89.40       89.03     11.97 o
  -7   7   4       98.38       84.55      9.70 o
  -5   7   4      144.37      179.12     20.85 o
  -3   7   4      371.85      421.42     19.46 o
  -1   7   4       36.88       43.58      7.77 o
   1   7   4       31.94       52.57      8.55 o
   3   7   4      345.96      350.81     13.64 o
   5   7   4       61.58       57.16      6.35 o
   7   7   4      110.17       95.12     18.20 o
   9   7   4       61.01       69.61     11.31 o
  -6   8   4      160.22      165.15     16.08 o
  -4   8   4       53.21       57.29      9.61 o
  -2   8   4       91.99       86.87     10.53 o
   0   8   4      303.80      327.32     16.62 o
   2   8   4      190.73      175.64     14.58 o
   4   8   4      116.72      112.17     10.31 o
   6   8   4       28.36       32.74     10.13 o
  -6  -8   5       80.04       68.39     11.53 o
  -4  -8   5       15.07        5.75      6.58 o
  -2  -8   5      153.92      164.33     17.12 o
   0  -8   5      153.78      144.29     15.19 o
   2  -8   5       38.73       33.70     11.85 o
   4  -8   5       47.58       49.49      7.46 o
   6  -8   5       22.03       12.68      6.46 o
  -9  -7   5      222.48      195.32     38.77 o
  -7  -7   5      272.29      245.81     30.16 o
  -5  -7   5       43.36       37.15      5.61 o
  -3  -7   5      162.61      164.13     15.85 o
  -1  -7   5       63.52       66.81      7.87 o
   1  -7   5        3.04        7.69      4.31 o
   3  -7   5      217.41      244.63     15.69 o
   5  -7   5       98.43       94.55      9.53 o
   7  -7   5      118.58      134.42     14.94 o
   9  -7   5       19.92       13.74      9.32 o
 -12  -6   5       88.85      101.31     24.13 o
 -10  -6   5       15.98       12.69      4.12 o
  -8  -6   5      222.59      255.38     38.07 o
  -6  -6   5      746.77      771.47     32.62 o
  -4  -6   5     1494.64     1588.22     88.61 o
  -2  -6   5      261.25      255.48     15.87 o
   0  -6   5       70.00       72.31      6.85 o
   2  -6   5      191.75      224.68     21.35 o
   4  -6   5      283.44      283.74     26.35 o
   6  -6   5      956.56     1004.82     22.22 o
   8  -6   5       60.83       63.11     10.80 o
  10  -6   5       13.07       11.58      3.38 o
 -13  -5   5       16.40       10.17      4.30 o
 -11  -5   5      416.04      414.51     17.97 o
  -9  -5   5      204.22      197.50     18.74 o
  -7  -5   5      269.33      259.72      8.92 o
  -5  -5   5      522.25      528.44     22.79 o
  -3  -5   5      648.39      656.95     13.81 o
  -1  -5   5     1284.63     1270.58     20.31 o
   1  -5   5       21.28       19.60      3.36 o
   3  -5   5      268.30      275.11      9.33 o
   5  -5   5      112.86      104.81      8.34 o
   7  -5   5       58.57       45.89      4.76 o
   9  -5   5       18.22       15.37      5.77 o
  11  -5   5       72.75       67.28      9.91 o
 -14  -4   5      158.45      158.23     13.87 o
 -12  -4   5      384.22      424.53     18.30 o
 -10  -4   5      163.03      133.78     15.92 o
  -8  -4   5      990.27      990.56     19.43 o
  -6  -4   5      679.78      733.35     13.59 o
  -4  -4   5     1674.06     1636.09     21.32 o
  -2  -4   5     1163.01     1208.83     12.77 o
   0  -4   5      243.59      255.65      5.46 o
   2  -4   5      622.98      617.89      9.92 o
   4  -4   5     1582.95     1629.64     26.57 o
   6  -4   5      850.94      841.12     17.39 o
   8  -4   5      366.64      356.57     38.80 o
  10  -4   5       55.56       52.57      7.44 o
  12  -4   5       99.72      101.73     12.21 o
  14  -4   5      164.70      138.29     22.41 o
 -15  -3   5      316.44      274.09     48.54 o
 -13  -3   5       18.64       25.28      5.03 o
 -11  -3   5      410.35      424.95     19.38 o
  -9  -3   5       89.80       90.79      7.48 o
  -7  -3   5     1095.09     1054.24     18.48 o
  -5  -3   5       87.28      105.77      7.24 o
  -3  -3   5     5319.58     5394.83     47.03 o
  -1  -3   5        4.33        2.42      1.71 o
   1  -3   5      127.64      112.32      4.87 o
   3  -3   5      683.02      688.68     11.49 o
   5  -3   5     1865.93     1880.38     22.83 o
   7  -3   5      395.10      407.76     12.36 o
   9  -3   5      144.04      126.90      7.84 o
  11  -3   5      184.48      196.34     11.54 o
  13  -3   5       67.73       69.57      9.19 o
 -16  -2   5       31.79       30.55      6.83 o
 -14  -2   5       75.74       72.20     10.76 o
 -12  -2   5      423.24      395.69     17.32 o
 -10  -2   5      333.08      330.35     14.01 o
  -8  -2   5      108.68      109.29      7.00 o
  -6  -2   5     2447.06     2472.30     27.38 o
  -4  -2   5     1975.87     2075.47     16.31 o
  -2  -2   5       16.00       13.29      1.33 o
   0  -2   5      616.78      564.34      6.30 o
   2  -2   5      351.11      325.44      5.87 o
   4  -2   5     1207.22     1293.18     22.84 o
   6  -2   5     2522.44     2615.67     45.44 o
   8  -2   5       14.86       18.23      4.83 o
  10  -2   5       10.99        1.52      4.52 o
  12  -2   5      113.37       97.90     10.48 o
  14  -2   5        9.08        7.76      9.19 o
 -15  -1   5      383.12      395.56     17.02 o
 -13  -1   5      140.37      141.26     14.27 o
 -11  -1   5      452.38      441.77     12.34 o
  -9  -1   5      464.40      426.14     12.95 o
  -7  -1   5     1453.37     1415.48     17.59 o
  -5  -1   5     3422.69     3832.11     37.68 o
  -3  -1   5    10438.63    10340.82     91.13 o
  -1  -1   5      111.10       92.36      4.41 o
   1  -1   5      431.53      422.83      4.65 o
   3  -1   5      163.05      181.72      7.41 o
   5  -1   5     3370.81     3443.17     29.63 o
   7  -1   5      112.78      113.50      6.72 o
   9  -1   5      325.52      352.63     17.74 o
  11  -1   5       73.10       56.78     11.93 o
  13  -1   5      406.81      428.35     14.95 o
  15  -1   5       92.44       89.38     10.94 o
 -16   0   5      241.53      262.52     29.29 o
 -14   0   5      100.73       93.94     11.11 o
 -12   0   5      125.82      108.27     13.32 o
 -10   0   5       54.00       55.55      4.76 o
  -8   0   5      892.05      882.86     12.38 o
  -6   0   5     2748.73     2842.41     25.79 o
  -4   0   5       31.11       23.11      3.12 o
  -2   0   5     6781.20     6698.88     81.97 o
   0   0   5     7606.12     7521.43     45.59 o
   2   0   5     2464.60     2275.46     67.24 o
   4   0   5      784.11      890.66     16.25 o
   6   0   5     4392.75     4482.13     49.22 o
   8   0   5      184.54      172.90     13.14 o
  10   0   5        4.68        3.61      7.84 o
  12   0   5       29.59       29.42      7.24 o
  14   0   5      364.65      419.28     16.87 o
 -15   1   5      379.86      400.05     17.74 o
 -13   1   5      142.21      126.67      9.40 o
 -11   1   5      447.51      445.45     15.65 o
  -9   1   5      468.30      430.35     13.68 o
  -7   1   5     1478.83     1428.30     16.93 o
  -5   1   5     3408.20     3747.72     30.09 o
  -3   1   5    10438.80    10359.86     50.80 o
  -1   1   5      108.54       89.53      2.30 o
   1   1   5      424.11      418.79      9.74 o
   3   1   5      171.56      176.85      4.59 o
   5   1   5     3370.40     3441.82     32.12 o
   7   1   5      115.99      102.16      4.15 o
   9   1   5      322.42      334.95     23.55 o
  11   1   5       71.28       57.42      8.11 o
  13   1   5      398.03      443.81     21.51 o
  15   1   5       89.59       64.99     18.26 o
 -16   2   5       29.99       17.35      5.79 o
 -14   2   5       78.17       78.10      8.35 o
 -12   2   5      424.71      408.16     11.56 o
 -10   2   5      327.36      360.00     10.26 o
  -8   2   5      105.79      102.39      5.93 o
  -6   2   5     2439.85     2478.39     26.27 o
  -4   2   5     1887.14     2036.26     35.58 o
  -2   2   5       26.76       17.08      3.58 o
   0   2   5      609.38      565.84     14.67 o
   2   2   5      331.61      309.94      8.53 o
   4   2   5     1168.94     1252.31     24.84 o
   6   2   5     2553.79     2627.44     31.80 o
   8   2   5       12.78       12.10      4.18 o
  10   2   5       11.36        7.30      6.40 o
  12   2   5      116.13      123.12     13.16 o
  14   2   5       10.30        3.76      6.63 o
 -15   3   5      325.26      224.48     15.42 o
 -13   3   5       19.71       19.38      3.70 o
 -11   3   5      397.27      425.20     11.03 o
  -9   3   5       83.76       89.83      6.38 o
  -7   3   5     1105.20     1071.62     24.71 o
  -5   3   5       84.82      107.18     15.91 o
  -3   3   5     5323.45     5329.35     88.71 o
  -1   3   5        2.68        5.15      2.00 o
   1   3   5      132.47      102.29      6.54 o
   3   3   5      674.27      679.20     12.37 o
   5   3   5     1903.04     1954.72     23.80 o
   7   3   5      381.45      400.17      9.80 o
   9   3   5      151.29      140.37      9.01 o
  11   3   5      185.65      187.86     14.64 o
  13   3   5       71.22       82.11     15.39 o
 -14   4   5      152.91      162.74     15.23 o
 -12   4   5      383.70      399.52     31.62 o
 -10   4   5      173.22      140.45      9.19 o
  -8   4   5      977.35      978.30     24.72 o
  -6   4   5      663.05      689.07     22.58 o
  -4   4   5     1680.14     1674.00     47.00 o
  -2   4   5     1148.89     1195.66     18.02 o
   0   4   5      255.41      274.94     17.05 o
   2   4   5      600.26      579.73     11.21 o
   4   4   5     1584.18     1685.82     29.63 o
   6   4   5      850.74      857.51     12.25 o
   8   4   5      359.36      367.09     12.75 o
  10   4   5       55.69       58.79      5.66 o
  12   4   5      104.14      106.92     13.57 o
  14   4   5      162.39      152.99     23.13 o
 -13   5   5       16.54       11.53      5.19 o
 -11   5   5      406.51      426.23     14.43 o
  -9   5   5      208.15      202.07     11.89 o
  -7   5   5      288.84      270.51     40.84 o
  -5   5   5      522.36      518.19     19.30 o
  -3   5   5      653.03      669.38     14.52 o
  -1   5   5     1274.54     1243.93     23.39 o
   1   5   5       23.47       21.94     10.58 o
   3   5   5      264.89      285.88      7.28 o
   5   5   5      109.59      104.91      6.30 o
   7   5   5       61.83       52.80      3.84 o
   9   5   5       19.96       23.30      4.17 o
  11   5   5       70.98       81.41     12.22 o
 -12   6   5       94.16       79.13     12.98 o
 -10   6   5       15.59       12.59      3.34 o
  -8   6   5      226.76      226.99     25.06 o
  -6   6   5      749.30      781.06     26.60 o
  -4   6   5     1520.96     1593.02     25.52 o
  -2   6   5      265.72      236.02     18.03 o
   0   6   5       71.98       78.60     10.71 o
   2   6   5      194.86      213.37     13.54 o
   4   6   5      290.24      329.29     11.92 o
   6   6   5      961.53      971.81     31.00 o
   8   6   5       62.10       69.87     10.87 o
  10   6   5       13.84        8.21      4.25 o
  -9   7   5      222.63      245.81     25.76 o
  -7   7   5      263.17      287.47     12.46 o
  -5   7   5       42.45       35.16      9.07 o
  -3   7   5      153.46      138.15     10.74 o
  -1   7   5       60.07       62.11      8.10 o
   1   7   5        2.64        9.91      7.12 o
   3   7   5      216.76      202.10     20.60 o
   5   7   5       93.25       93.61      8.83 o
   7   7   5      117.09      140.83     14.71 o
   9   7   5       18.72       20.15      5.56 o
  -6   8   5       86.64       93.41      9.53 o
  -4   8   5       13.84       14.76      6.44 o
  -2   8   5      153.60      191.40     29.00 o
   0   8   5      158.56      158.05     19.69 o
   2   8   5       36.28       36.39      7.38 o
   4   8   5       47.86       56.38      6.84 o
   6   8   5       22.88       16.13      8.29 o
  -6  -8   6      159.80      171.03     24.64 o
  -4  -8   6      123.23      120.04     23.39 o
  -2  -8   6       70.21       65.57     21.45 o
   0  -8   6       81.24       57.92      8.58 o
   2  -8   6       81.33       76.76     12.44 o
   4  -8   6       24.28       12.42      4.71 o
  -9  -7   6       82.30       87.64     22.16 o
  -7  -7   6       49.51       49.07      6.35 o
  -5  -7   6       14.51       10.92      3.86 o
  -3  -7   6      197.78      209.75     17.68 o
  -1  -7   6      499.16      451.87     42.22 o
   1  -7   6      227.79      239.49     12.32 o
   3  -7   6      101.56      103.53     10.19 o
   5  -7   6       40.83       43.32      7.00 o
   7  -7   6       93.32       81.84     11.20 o
 -12  -6   6      159.27      141.38     18.83 o
 -10  -6   6       97.67       93.67     21.83 o
  -8  -6   6      246.19      227.36     14.73 o
  -6  -6   6      143.91      126.28     13.27 o
  -4  -6   6       41.95       57.39      6.49 o
  -2  -6   6      593.72      567.41     24.48 o
   0  -6   6      118.33      130.56      8.98 o
   2  -6   6      210.75      226.81     19.83 o
   4  -6   6      170.90      162.26     15.58 o
   6  -6   6      306.62      300.65     19.36 o
   8  -6   6       51.35       33.82      5.30 o
  10  -6   6       44.24       38.12      6.95 o
 -13  -5   6      127.89      115.58     20.78 o
 -11  -5   6       70.87       80.76      9.32 o
  -9  -5   6      315.52      310.14     21.24 o
  -7  -5   6       93.37       83.50      7.59 o
  -5  -5   6     1539.15     1593.65     32.10 o
  -3  -5   6      465.01      475.10     15.31 o
  -1  -5   6     2533.55     2523.13     52.04 o
   1  -5   6      625.18      639.47     18.23 o
   3  -5   6      124.42      123.53      7.11 o
   5  -5   6       91.99       91.61      6.93 o
   7  -5   6      630.24      669.07     13.86 o
   9  -5   6      190.96      201.04     16.67 o
  11  -5   6       77.04       62.25      9.31 o
 -14  -4   6        9.30        1.01      3.31 o
 -12  -4   6      232.14      244.57     17.88 o
 -10  -4   6       16.65       19.53      4.70 o
  -8  -4   6      209.37      210.20     10.87 o
  -6  -4   6       18.47       14.00      2.03 o
  -4  -4   6      440.51      384.20     28.63 o
  -2  -4   6      189.42      171.17      5.86 o
   0  -4   6     1283.13     1267.03     15.23 o
   2  -4   6      382.00      376.64     11.72 o
   4  -4   6      119.18      118.43     10.01 o
   6  -4   6      173.78      157.36      8.99 o
   8  -4   6      674.91      741.39     28.24 o
  10  -4   6      126.84      141.34     10.86 o
  12  -4   6       57.17       45.87      6.99 o
 -15  -3   6       39.22       30.29     10.92 o
 -13  -3   6      105.93      102.67      9.04 o
 -11  -3   6      241.19      240.02     15.20 o
  -9  -3   6      724.97      657.80     17.05 o
  -7  -3   6      523.30      501.78     12.21 o
  -5  -3   6       34.37       30.06      3.12 o
  -3  -3   6     2328.33     2367.47     29.03 o
  -1  -3   6     1170.03     1147.59     13.58 o
   1  -3   6     2727.34     2810.10     26.54 o
   3  -3   6      215.02      187.55      5.99 o
   5  -3   6      394.97      397.09      9.77 o
   7  -3   6      492.78      496.94     13.26 o
   9  -3   6      722.26      750.82     16.03 o
  11  -3   6      102.23       91.31      8.77 o
  13  -3   6       14.19       12.26      5.40 o
 -16  -2   6        8.60        2.65      3.23 o
 -14  -2   6      129.48      138.56     10.41 o
 -12  -2   6      638.60      622.97     23.93 o
 -10  -2   6      488.66      495.85     12.91 o
  -8  -2   6      955.98      969.57     20.46 o
  -6  -2   6      800.40      870.20     12.41 o
  -4  -2   6     1157.50     1078.48     12.69 o
  -2  -2   6       32.85       32.90      2.57 o
   0  -2   6     5104.99     5231.81     34.94 o
   2  -2   6       40.76       46.10      4.19 o
   4  -2   6      131.29      147.22      5.88 o
   6  -2   6      234.98      204.18      7.72 o
   8  -2   6     1629.54     1754.12     48.37 o
  10  -2   6        7.69        5.84      4.78 o
  12  -2   6       10.57        8.09      3.17 o
  14  -2   6        1.12        0.66      3.17 o
 -15  -1   6       50.51       64.47      8.11 o
 -13  -1   6      505.73      523.26     22.67 o
 -11  -1   6      366.48      354.31     12.71 o
  -9  -1   6      425.71      429.10     19.08 o
  -7  -1   6      118.07      124.46      7.17 o
  -5  -1   6      292.36      307.57     11.01 o
  -3  -1   6     1329.70     1323.58     13.44 o
  -1  -1   6     4398.27     4291.38     27.77 o
   1  -1   6       79.70       69.89      3.69 o
   3  -1   6      397.99      376.57      9.38 o
   5  -1   6      120.24      114.99      6.83 o
   7  -1   6      196.54      182.41      7.22 o
   9  -1   6      475.40      472.85     19.61 o
  11  -1   6       89.58       98.23      8.42 o
  13  -1   6       95.00      100.59     10.23 o
  15  -1   6       10.56       14.37      7.38 o
 -16   0   6      139.31      123.55     19.60 o
 -14   0   6       99.19       91.90      7.92 o
 -12   0   6      910.98      929.63     13.58 o
 -10   0   6     1317.23     1388.81     19.28 o
  -8   0   6      736.79      672.98     11.20 o
  -6   0   6       41.64       33.68      3.71 o
  -4   0   6     2244.10     2209.51     19.00 o
  -2   0   6     1072.56     1094.55     28.70 o
   0   0   6     9127.85     8972.98    120.58 o
   2   0   6      176.50      184.50      5.63 o
   4   0   6      741.70      730.15      9.24 o
   6   0   6       35.71       30.16      4.84 o
   8   0   6     1202.85     1251.18     24.85 o
  10   0   6      613.08      700.68     21.91 o
  12   0   6      284.20      310.15     14.97 o
  14   0   6       16.17       13.56      6.08 o
 -15   1   6       49.20       49.89      5.79 o
 -13   1   6      508.54      527.17     11.62 o
 -11   1   6      362.62      348.00     10.89 o
  -9   1   6      448.32      450.94     11.74 o
  -7   1   6      118.07      138.91      5.40 o
  -5   1   6      301.86      303.04     10.69 o
  -3   1   6     1305.35     1320.61     14.39 o
  -1   1   6     4364.45     4249.03     31.33 o
   1   1   6       95.75       72.65      4.43 o
   3   1   6      391.38      390.11      8.66 o
   5   1   6      108.90      102.29      3.93 o
   7   1   6      197.96      180.65      8.58 o
   9   1   6      459.64      479.95     16.82 o
  11   1   6       92.18       93.40     11.66 o
  13   1   6       94.09      109.01     10.48 o
  15   1   6       11.92        3.10      6.08 o
 -16   2   6        8.99       10.51      4.04 o
 -14   2   6      130.13      134.25     16.39 o
 -12   2   6      656.27      635.53     12.98 o
 -10   2   6      487.57      507.19     14.40 o
  -8   2   6      947.14      947.90     15.84 o
  -6   2   6      802.55      885.73     17.72 o
  -4   2   6     1184.46     1081.40     12.19 o
  -2   2   6       31.97       37.82      5.24 o
   0   2   6     5108.75     5150.38     49.78 o
   2   2   6       44.03       47.08      3.89 o
   4   2   6      126.77      138.93      4.89 o
   6   2   6      242.25      210.73      5.43 o
   8   2   6     1639.54     1805.75     21.61 o
  10   2   6        8.29       11.17      5.88 o
  12   2   6       11.47        7.85      6.18 o
  14   2   6        1.08       10.39      5.24 o
 -15   3   6       39.21       32.66      6.14 o
 -13   3   6       99.73       94.88      6.99 o
 -11   3   6      236.90      242.66      8.87 o
  -9   3   6      725.23      684.61     21.12 o
  -7   3   6      533.33      520.73     13.62 o
  -5   3   6       32.04       31.43      5.12 o
  -3   3   6     2293.92     2359.38     33.33 o
  -1   3   6     1164.45     1124.44     23.66 o
   1   3   6     2678.80     2782.91     35.59 o
   3   3   6      205.60      178.95      6.75 o
   5   3   6      392.01      386.26     10.47 o
   7   3   6      467.97      479.85     21.23 o
   9   3   6      735.54      782.74     14.88 o
  11   3   6       99.07       85.44      8.80 o
  13   3   6       13.36        9.67      7.61 o
 -14   4   6        9.56       12.42      5.49 o
 -12   4   6      240.50      231.92     10.97 o
 -10   4   6       19.19       27.45      5.72 o
  -8   4   6      198.08      179.05     12.69 o
  -6   4   6       14.24       18.20      9.93 o
  -4   4   6      468.69      451.34     19.13 o
  -2   4   6      187.57      181.11      7.58 o
   0   4   6     1326.13     1300.62     29.10 o
   2   4   6      375.53      341.99     16.10 o
   4   4   6      121.16      121.75     13.71 o
   6   4   6      162.52      153.21      6.74 o
   8   4   6      670.12      730.68     17.12 o
  10   4   6      125.42      119.26      6.23 o
  12   4   6       59.01       39.68      7.38 o
 -13   5   6      131.52      138.22     16.58 o
 -11   5   6       65.40       68.22      9.96 o
  -9   5   6      313.56      335.82     12.48 o
  -7   5   6       99.98       78.55     14.45 o
  -5   5   6     1531.58     1543.72     37.20 o
  -3   5   6      462.43      455.17     12.30 o
  -1   5   6     2534.16     2556.29     36.77 o
   1   5   6      631.20      668.93     21.54 o
   3   5   6      125.32      132.46      7.59 o
   5   5   6       97.84       93.96      6.53 o
   7   5   6      638.38      649.83     24.18 o
   9   5   6      194.31      205.81     19.65 o
 -12   6   6      158.46      163.41     22.86 o
 -10   6   6       94.08       88.61     11.69 o
  -8   6   6      245.26      245.72     23.15 o
  -6   6   6      140.75      140.95     15.04 o
  -4   6   6       39.56       46.70      5.18 o
  -2   6   6      582.95      521.90     29.37 o
   0   6   6      127.16      142.17      7.55 o
   2   6   6      206.44      219.15     15.48 o
   4   6   6      170.98      137.41     29.05 o
   6   6   6      304.64      331.10     26.87 o
   8   6   6       45.58       37.48      8.97 o
  10   6   6       44.55       50.39      9.42 o
  -9   7   6       83.70       81.01     10.04 o
  -7   7   6       47.11       41.10      7.21 o
  -5   7   6       16.06       18.33      9.51 o
  -3   7   6      198.26      201.91     10.77 o
  -1   7   6      510.23      463.76     16.99 o
   1   7   6      228.73      213.54     40.65 o
   3   7   6       99.77       87.50      7.83 o
   5   7   6       44.07       43.33      8.40 o
   7   7   6       95.66      108.93     12.77 o
  -6   8   6      162.97      139.41     33.45 o
  -4   8   6      119.98      130.95     14.14 o
  -2   8   6       73.71       61.97      9.19 o
   0   8   6       76.06       61.49      7.78 o
   2   8   6       81.32       77.87     10.10 o
   4   8   6       24.46       14.00      5.88 o
  -6  -8   7      170.78      147.26     36.55 o
  -4  -8   7       94.02      100.06     23.42 o
  -2  -8   7       89.51       88.06     11.63 o
   0  -8   7      307.11      288.90     29.82 o
   2  -8   7       97.91       93.05     10.48 o
   4  -8   7       17.16       15.30      5.13 o
  -9  -7   7      120.70      118.25     33.97 o
  -7  -7   7      136.92      136.68     14.61 o
  -5  -7   7      114.42      115.31      9.06 o
  -3  -7   7      141.06      127.36     15.36 o
  -1  -7   7      285.20      289.94     23.63 o
   1  -7   7      119.06      108.60     12.20 o
   3  -7   7      141.93      114.22     14.05 o
   5  -7   7      101.21      125.73     15.78 o
   7  -7   7       20.11       14.68      4.26 o
 -12  -6   7       67.11       77.51     15.39 o
 -10  -6   7       38.36       39.13      6.79 o
  -8  -6   7       25.23       26.35      4.93 o
  -6  -6   7      247.99      267.71     23.30 o
  -4  -6   7       47.63       56.98      6.58 o
  -2  -6   7      108.88      105.26      9.42 o
   0  -6   7       47.96       51.25      6.66 o
   2  -6   7      303.72      309.84     31.53 o
   4  -6   7       58.11       60.63      7.53 o
   6  -6   7       46.23       33.35      5.68 o
   8  -6   7       63.01       51.80      6.35 o
  10  -6   7      145.89      124.83     31.10 o
 -13  -5   7        7.88       15.13      6.38 o
 -11  -5   7      164.15      185.73     16.51 o
  -9  -5   7      569.56      585.15     20.70 o
  -7  -5   7       80.23       93.84      8.48 o
  -5  -5   7      303.82      298.56     18.11 o
  -3  -5   7       39.05       46.68      5.06 o
  -1  -5   7      677.35      732.50     33.72 o
   1  -5   7      130.98      131.79      9.13 o
   3  -5   7      916.36      955.74     20.04 o
   5  -5   7      176.94      160.38     13.94 o
   7  -5   7      257.22      247.19     10.24 o
   9  -5   7      182.96      201.03     10.93 o
  11  -5   7      147.11      139.37     13.13 o
 -14  -4   7       27.01       28.92      5.88 o
 -12  -4   7      146.80      159.39     19.47 o
 -10  -4   7      307.52      310.92     19.13 o
  -8  -4   7       14.93        9.35      2.43 o
  -6  -4   7     1594.12     1547.14     24.49 o
  -4  -4   7      325.84      306.46     12.24 o
  -2  -4   7       12.90       16.36      2.00 o
   0  -4   7      574.62      577.68     11.98 o
   2  -4   7     1577.84     1644.52     18.64 o
   4  -4   7      513.53      517.35     14.43 o
   6  -4   7      125.83      115.18      8.16 o
   8  -4   7      176.83      172.71      9.98 o
  10  -4   7      153.99      162.35     10.28 o
  12  -4   7      143.08      152.02     13.87 o
 -15  -3   7      152.99      143.68     13.67 o
 -13  -3   7       35.89       39.09      6.40 o
 -11  -3   7      155.86      166.39     10.97 o
  -9  -3   7      406.81      389.22     14.30 o
  -7  -3   7      294.84      321.60     10.87 o
  -5  -3   7      185.63      183.86      8.69 o
  -3  -3   7      331.44      330.18     11.46 o
  -1  -3   7      788.79      834.70     10.60 o
   1  -3   7     1143.18     1217.60     16.65 o
   3  -3   7      452.66      434.80      8.69 o
   5  -3   7       99.57       98.98      7.80 o
   7  -3   7       31.53       18.23      6.25 o
   9  -3   7       30.49       20.67      5.17 o
  11  -3   7      206.96      222.89     14.44 o
  13  -3   7        0.53        1.00      4.61 o
 -16  -2   7        4.57        5.81      2.85 o
 -14  -2   7      106.54      114.74     10.19 o
 -12  -2   7       19.33       18.81      3.46 o
 -10  -2   7     1398.08     1454.47     27.89 o
  -8  -2   7      236.91      250.80      9.38 o
  -6  -2   7     1398.17     1445.46     16.48 o
  -4  -2   7      754.61      711.26     15.53 o
  -2  -2   7      857.67      894.39      9.71 o
   0  -2   7       57.54       53.27      7.26 o
   2  -2   7     3265.80     3286.51     28.78 o
   4  -2   7      582.40      622.97      9.90 o
   6  -2   7      110.70      114.44      8.21 o
   8  -2   7      366.78      341.73     12.70 o
  10  -2   7      202.41      218.59     10.72 o
  12  -2   7      392.78      444.50     35.37 o
  14  -2   7      105.82      108.03     10.81 o
 -15  -1   7      204.97      207.87     12.93 o
 -13  -1   7       86.71       89.84     14.19 o
 -11  -1   7      359.38      372.88      9.25 o
  -9  -1   7     1733.75     1746.14     21.65 o
  -7  -1   7     1338.91     1409.77     16.13 o
  -5  -1   7     1387.26     1412.05     17.29 o
  -3  -1   7      244.23      250.31      5.47 o
  -1  -1   7     2782.05     2697.19     23.26 o
   1  -1   7     1341.72     1457.79     14.18 o
   3  -1   7     8232.03     8782.72     74.79 o
   5  -1   7       10.31        6.69      1.88 o
   7  -1   7       56.39       60.53      5.77 o
   9  -1   7      357.46      378.63     20.55 o
  11  -1   7      592.92      634.26     22.94 o
  13  -1   7        2.67        6.98      5.25 o
 -16   0   7      163.87      160.24     23.43 o
 -14   0   7       72.35       64.17      6.80 o
 -12   0   7       42.71       31.07      8.87 o
 -10   0   7     1240.03     1307.60     29.37 o
  -8   0   7       42.56       36.54      3.27 o
  -6   0   7     2751.08     2685.97     27.92 o
  -4   0   7      130.48      138.19      5.41 o
  -2   0   7      626.77      668.77     12.50 o
   0   0   7     3118.43     3161.41     25.71 o
   2   0   7      843.84      696.54     23.93 o
   4   0   7      807.80      811.94     11.45 o
   6   0   7      124.57      137.82      7.20 o
   8   0   7      143.21      120.51     11.53 o
  10   0   7      102.52      105.73      9.68 o
  12   0   7       18.77       16.20      6.58 o
  14   0   7       47.19       39.09     12.09 o
 -15   1   7      209.21      212.29     22.91 o
 -13   1   7       88.53       88.94      6.18 o
 -11   1   7      353.56      354.77     11.08 o
  -9   1   7     1780.03     1789.37     22.50 o
  -7   1   7     1301.21     1388.46     18.66 o
  -5   1   7     1376.85     1400.01     18.96 o
  -3   1   7      249.99      244.96      9.90 o
  -1   1   7     2824.10     2757.50     29.98 o
   1   1   7     1378.15     1483.37     30.40 o
   3   1   7     8227.92     8649.78     68.98 o
   5   1   7       10.38        9.66      2.39 o
   7   1   7       57.81       54.88      5.94 o
   9   1   7      360.52      365.53     13.98 o
  11   1   7      603.66      654.23     26.27 o
  13   1   7        2.56        6.34      5.15 o
 -16   2   7        4.78        7.94      3.58 o
 -14   2   7      103.15       89.22     13.94 o
 -12   2   7       19.43       20.42      4.22 o
 -10   2   7     1382.48     1439.90     27.17 o
  -8   2   7      228.63      240.74     17.56 o
  -6   2   7     1433.50     1438.44     23.90 o
  -4   2   7      756.53      743.78     12.43 o
  -2   2   7      852.54      890.21     15.05 o
   0   2   7       47.46       48.29      4.21 o
   2   2   7     3297.15     3336.68     41.77 o
   4   2   7      555.88      604.17      9.70 o
   6   2   7      108.74      117.38      5.31 o
   8   2   7      361.86      367.93     10.81 o
  10   2   7      188.53      198.02     11.80 o
  12   2   7      393.75      439.63     16.85 o
  14   2   7      104.82      121.73     16.40 o
 -13   3   7       38.16       33.18      6.07 o
 -11   3   7      154.54      162.05      6.26 o
  -9   3   7      418.86      410.69     13.80 o
  -7   3   7      297.93      299.82      9.78 o
  -5   3   7      205.32      220.01      8.92 o
  -3   3   7      337.08      332.03     10.39 o
  -1   3   7      815.14      845.06     15.81 o
   1   3   7     1114.88     1196.20     47.69 o
   3   3   7      459.68      450.07     11.41 o
   5   3   7      103.35      108.88      5.98 o
   7   3   7       29.82       22.91      5.98 o
   9   3   7       33.30       26.20      8.65 o
  11   3   7      199.59      196.90     14.51 o
  13   3   7        0.50       -0.37      4.42 o
 -12   4   7      147.38      163.74     10.02 o
 -10   4   7      320.53      348.66     22.02 o
  -8   4   7       13.34        1.32      4.69 o
  -6   4   7     1581.93     1565.15     24.61 o
  -4   4   7      339.25      339.11     13.62 o
  -2   4   7       10.53       13.97     10.40 o
   0   4   7      575.13      577.31     15.59 o
   2   4   7     1610.58     1682.78     25.04 o
   4   4   7      517.56      534.08     12.06 o
   6   4   7      126.03      123.01      5.40 o
   8   4   7      185.62      184.06      9.75 o
  10   4   7      158.10      165.26      9.40 o
  12   4   7      145.14      144.03     13.81 o
 -13   5   7        6.81        7.78      6.90 o
 -11   5   7      165.36      143.66      8.62 o
  -9   5   7      568.44      593.64     25.14 o
  -7   5   7       82.34       88.02     12.86 o
  -5   5   7      283.72      268.63     14.13 o
  -3   5   7       44.30       52.56      6.42 o
  -1   5   7      650.68      698.92     15.45 o
   1   5   7      125.17      119.12     17.50 o
   3   5   7      916.85      945.57     23.33 o
   5   5   7      170.24      146.56      6.13 o
   7   5   7      260.14      243.62     11.24 o
   9   5   7      179.51      182.78     28.21 o
  11   5   7      144.55      130.48     26.03 o
 -12   6   7       67.41       43.45      9.67 o
 -10   6   7       39.02       41.27      7.67 o
  -8   6   7       23.89       22.42      4.88 o
  -6   6   7      242.00      244.02     16.36 o
  -4   6   7       48.73       66.88      7.03 o
  -2   6   7      102.47      107.89     12.38 o
   0   6   7       52.32       53.50      5.26 o
   2   6   7      299.12      271.10     11.45 o
   4   6   7       58.76       67.77      9.71 o
   6   6   7       46.83       34.73      7.97 o
   8   6   7       57.35       54.61      8.45 o
  10   6   7      146.90      155.51     23.61 o
  -9   7   7      121.18      122.71     12.86 o
  -7   7   7      138.86      147.38     18.97 o
  -5   7   7      115.15      129.31     14.45 o
  -3   7   7      145.72      158.12     27.68 o
  -1   7   7      289.29      305.43     25.60 o
   1   7   7      118.28      106.94     11.50 o
   3   7   7      141.13      141.02     12.27 o
   5   7   7      101.56       97.72     13.76 o
   7   7   7       19.31       13.55      7.84 o
  -6   8   7      170.03      174.57     24.23 o
  -4   8   7       90.68       89.95     11.44 o
  -2   8   7       89.83       84.96      9.48 o
   0   8   7      305.34      271.16     32.95 o
   2   8   7      101.43      101.42     12.24 o
   4   8   7       16.76       33.22     11.90 o
  -4  -8   8       42.35       38.29      9.67 o
  -2  -8   8       88.36       82.90     14.81 o
   0  -8   8       71.28       78.61     14.06 o
   2  -8   8       39.47       33.65     11.45 o
  -9  -7   8       85.29       88.14     12.82 o
  -7  -7   8        2.89        4.63      2.44 o
  -5  -7   8       62.74       60.26      8.37 o
  -3  -7   8      124.60      123.82      9.65 o
  -1  -7   8       42.40       41.87      5.80 o
   1  -7   8      186.34      174.47     27.57 o
   3  -7   8       90.50       93.24     16.35 o
   5  -7   8      116.26      115.88     10.52 o
   7  -7   8       27.96       19.57      4.87 o
 -10  -6   8       62.20       50.26     16.08 o
  -8  -6   8      201.68      159.32     23.20 o
  -6  -6   8      446.23      442.16     45.09 o
  -4  -6   8      623.62      599.32     23.96 o
  -2  -6   8      440.97      441.55     19.26 o
   0  -6   8      122.72      125.73      9.94 o
   2  -6   8      281.88      293.47     22.67 o
   4  -6   8      102.26      118.87     13.44 o
   6  -6   8      172.89      166.99     12.72 o
   8  -6   8      138.29      109.22     23.35 o
 -13  -5   8       14.52       13.12      5.07 o
 -11  -5   8      294.24      260.67     31.40 o
  -9  -5   8      141.53      132.72     10.35 o
  -7  -5   8      131.76      120.74     11.66 o
  -5  -5   8      217.50      217.69     12.05 o
  -3  -5   8      641.02      686.55     22.34 o
  -1  -5   8      103.78      103.40     11.54 o
   1  -5   8       81.09       76.33      5.12 o
   3  -5   8       68.93       71.06      5.14 o
   5  -5   8      159.76      160.38     10.91 o
   7  -5   8      255.51      263.61     10.59 o
   9  -5   8      162.64      171.08     11.08 o
  11  -5   8        2.23        4.97      5.77 o
 -14  -4   8       53.76       45.06     11.52 o
 -12  -4   8      363.02      361.96     35.32 o
 -10  -4   8       40.13       29.72      4.48 o
  -8  -4   8      678.23      647.96     23.85 o
  -6  -4   8     1868.67     1934.71     43.65 o
  -4  -4   8      292.83      310.93      8.53 o
  -2  -4   8      419.06      417.38      9.23 o
   0  -4   8       98.59      102.35      5.43 o
   2  -4   8       75.13       83.22      9.19 o
   4  -4   8      817.71      871.43     23.95 o
   6  -4   8      184.99      188.87     10.19 o
   8  -4   8        4.01       -0.89      5.77 o
  10  -4   8      142.51      153.43     15.19 o
  12  -4   8       22.40       16.77      4.88 o
 -15  -3   8      331.65      339.54     38.41 o
 -13  -3   8       82.13       77.02     10.88 o
 -11  -3   8      326.88      354.08     15.72 o
  -9  -3   8      161.34      163.87      8.73 o
  -7  -3   8      586.09      591.97     13.32 o
  -5  -3   8      133.90      120.56     10.66 o
  -3  -3   8     1134.22     1133.69     12.45 o
  -1  -3   8       28.28       30.98      2.98 o
   1  -3   8      258.86      278.29      7.71 o
   3  -3   8       33.47       40.55      3.70 o
   5  -3   8     1919.51     2122.84     23.56 o
   7  -3   8       43.54       31.06      6.64 o
   9  -3   8       14.79        8.83      4.67 o
  11  -3   8      137.45      135.94     13.25 o
  13  -3   8       75.56       78.73     12.39 o
 -16  -2   8       22.36       28.58      9.58 o
 -14  -2   8      112.76      108.57      9.08 o
 -12  -2   8       77.38       66.00      9.72 o
 -10  -2   8      369.95      361.31     11.67 o
  -8  -2   8       14.80       18.36      3.84 o
  -6  -2   8      678.17      690.10     13.74 o
  -4  -2   8     3083.58     3128.48     39.86 o
  -2  -2   8     1542.13     1642.15     26.07 o
   0  -2   8       45.80       37.68      3.23 o
   2  -2   8     1920.93     1983.05     33.49 o
   4  -2   8       76.40       61.99      8.54 o
   6  -2   8      974.19      989.35     14.65 o
   8  -2   8      160.15      165.16     13.23 o
  10  -2   8       10.35       10.97      6.57 o
  12  -2   8       66.39       51.44      8.03 o
  14  -2   8       64.99       76.54     11.85 o
 -15  -1   8      243.37      252.31     13.96 o
 -13  -1   8       46.57       38.54      6.15 o
 -11  -1   8      471.22      447.51     30.82 o
  -9  -1   8      157.32      172.87     14.60 o
  -7  -1   8     1815.35     1853.43     27.67 o
  -5  -1   8      158.18      167.93      8.21 o
  -3  -1   8     2225.02     2098.01     42.08 o
  -1  -1   8     1129.23     1135.14     26.32 o
   1  -1   8      568.67      562.39     10.35 o
   3  -1   8     3745.38     3873.36     46.64 o
   5  -1   8     1336.27     1380.18     21.17 o
   7  -1   8      112.16      109.71      7.70 o
   9  -1   8        8.29        3.36      6.52 o
  11  -1   8       74.85       56.06      9.96 o
  13  -1   8      115.84      118.74     10.86 o
 -16   0   8      181.23      175.02     36.32 o
 -14   0   8       56.24       46.09      9.99 o
 -12   0   8      197.18      196.48      8.20 o
 -10   0   8      894.31      879.09     22.30 o
  -8   0   8       15.63       13.65      2.63 o
  -6   0   8     1289.45     1196.45     14.27 o
  -4   0   8      369.06      341.59      7.98 o
  -2   0   8      858.93      861.34     14.56 o
   0   0   8      417.03      445.89     11.67 o
   2   0   8     2802.05     3187.16     43.18 o
   4   0   8     2069.53     2128.82     23.43 o
   6   0   8     1666.05     1682.27     24.99 o
   8   0   8       47.22       34.17      8.94 o
  10   0   8       34.78       39.25      6.98 o
  12   0   8      130.52      127.62     12.79 o
  14   0   8      130.72      140.78     12.08 o
 -15   1   8      240.12      227.22     34.16 o
 -13   1   8       44.99       35.88      6.25 o
 -11   1   8      448.16      434.71     13.19 o
  -9   1   8      158.79      166.07      7.05 o
  -7   1   8     1802.69     1849.59     31.87 o
  -5   1   8      157.01      161.70      6.84 o
  -3   1   8     2262.95     2195.58     37.07 o
  -1   1   8     1124.89     1145.66     16.84 o
   1   1   8      561.43      574.04     11.63 o
   3   1   8     3765.79     3998.68    112.88 o
   5   1   8     1371.56     1437.19     21.83 o
   7   1   8      108.38       97.33      9.18 o
   9   1   8        8.78        5.94      5.98 o
  11   1   8       73.26       51.28      7.57 o
  13   1   8      111.40      124.68     10.36 o
 -16   2   8       24.04        9.07      3.68 o
 -14   2   8      113.00      105.15      8.89 o
 -12   2   8       81.03       82.30     10.76 o
 -10   2   8      374.07      354.87      9.57 o
  -8   2   8       12.16       11.00      3.17 o
  -6   2   8      654.52      651.23     16.84 o
  -4   2   8     3043.18     3101.56     88.25 o
  -2   2   8     1576.02     1620.48     25.07 o
   0   2   8       45.45       32.14      5.55 o
   2   2   8     1917.72     1977.55     31.21 o
   4   2   8       72.54       61.42      4.09 o
   6   2   8      971.60      984.50     14.04 o
   8   2   8      159.71      165.16     10.93 o
  10   2   8       11.18        6.92      5.84 o
  12   2   8       69.77       68.24     10.00 o
  14   2   8       61.85       62.03      9.86 o
 -13   3   8       83.70       80.61     11.23 o
 -11   3   8      320.74      326.60     13.54 o
  -9   3   8      164.22      163.23      6.85 o
  -7   3   8      598.24      604.48     10.51 o
  -5   3   8      136.60      129.15      5.52 o
  -3   3   8     1134.26     1134.11     19.38 o
  -1   3   8       29.90       36.65      7.25 o
   1   3   8      249.04      257.20      9.02 o
   3   3   8       32.04       40.44     10.13 o
   5   3   8     1939.39     2142.42     26.54 o
   7   3   8       40.29       34.85      6.05 o
   9   3   8       14.91        7.34      3.00 o
  11   3   8      142.02      144.71     10.49 o
  13   3   8       75.45       72.84     12.69 o
 -12   4   8      359.77      384.24     20.97 o
 -10   4   8       36.88       27.16      9.69 o
  -8   4   8      674.97      650.70     14.36 o
  -4   4   8      293.16      299.15     10.56 o
  -2   4   8      397.95      386.66     11.52 o
   0   4   8      106.41      113.90     10.45 o
   2   4   8       75.59       72.19      6.08 o
   4   4   8      795.55      830.20     21.79 o
   6   4   8      188.11      189.62      8.45 o
   8   4   8        3.22        3.11      2.29 o
  10   4   8      140.83      144.78     10.23 o
  12   4   8       20.85       20.76     10.50 o
 -13   5   8       13.46       12.25     10.29 o
 -11   5   8      293.88      322.44     20.45 o
  -9   5   8      135.33      110.93      8.93 o
  -7   5   8      142.95      135.97     12.35 o
  -5   5   8      216.36      212.76     39.49 o
  -3   5   8      667.57      708.65     20.39 o
  -1   5   8      102.96       89.63      8.84 o
   1   5   8       87.31       70.35      8.78 o
   3   5   8       67.42       67.29      5.76 o
   5   5   8      165.08      169.67     20.41 o
   7   5   8      257.68      256.17     13.77 o
   9   5   8      162.74      168.73     10.69 o
  11   5   8        2.64       13.09      8.97 o
 -10   6   8       60.69       48.50      7.51 o
  -8   6   8      203.49      194.62     16.17 o
  -6   6   8      447.69      477.78     18.90 o
  -4   6   8      619.47      640.29     25.77 o
  -2   6   8      431.13      425.29     12.55 o
   0   6   8      127.28      130.68      7.82 o
   2   6   8      279.32      267.92     15.13 o
   4   6   8      102.97      111.87     12.21 o
   6   6   8      172.34      158.16     22.07 o
   8   6   8      133.81      120.63     18.55 o
  -7   7   8        4.35        7.75     10.26 o
  -5   7   8       62.78       46.93     12.25 o
  -3   7   8      119.62      126.51     15.10 o
  -1   7   8       41.77       54.97     10.58 o
   1   7   8      182.07      176.12     19.03 o
   3   7   8       87.72      103.52      8.75 o
   5   7   8      117.68      105.42     13.87 o
   7   7   8       28.26       15.58      7.26 o
  -4   8   8       46.17       58.32      9.45 o
  -2   8   8       91.22      106.32     12.02 o
   0   8   8       66.55       69.23      9.88 o
   2   8   8       42.12       35.36      7.92 o
  -2  -8   9       28.87       27.22      7.68 o
   0  -8   9       19.20       12.13      6.09 o
  -7  -7   9      143.30      146.04     28.62 o
  -5  -7   9      231.81      224.29     25.54 o
  -3  -7   9       85.03       68.08      8.71 o
  -1  -7   9       88.73       89.34      9.35 o
   1  -7   9       89.93       78.65      9.17 o
   3  -7   9        1.22        5.44      2.73 o
   5  -7   9      128.33      112.59     15.66 o
 -10  -6   9      127.18      100.51     21.36 o
  -8  -6   9       21.65       18.21      5.46 o
  -6  -6   9       83.33       70.67      9.74 o
  -4  -6   9      118.29      121.47     12.37 o
  -2  -6   9       53.16       51.29      4.96 o
   0  -6   9      458.51      471.10     17.02 o
   2  -6   9       86.20       92.49      8.99 o
   4  -6   9       23.42       21.35      4.84 o
   6  -6   9       88.83       70.70     13.36 o
   8  -6   9      100.83       74.84     20.51 o
 -11  -5   9       66.96       60.06      8.07 o
  -9  -5   9      224.90      224.08     19.95 o
  -7  -5   9       21.62       18.23      4.59 o
  -5  -5   9       37.99       29.74      3.95 o
  -3  -5   9     1989.03     2178.00     21.99 o
  -1  -5   9      441.38      430.55     20.39 o
   1  -5   9      111.16      106.04      5.78 o
   3  -5   9       60.27       54.55      6.14 o
   5  -5   9      177.29      174.77      9.13 o
   7  -5   9       63.51       54.80     10.66 o
   9  -5   9       36.25       27.63      9.50 o
 -14  -4   9       37.89       41.70     21.08 o
 -12  -4   9      130.88      133.35     16.96 o
 -10  -4   9       74.51       61.11      5.19 o
  -8  -4   9      406.53      392.32     13.81 o
  -6  -4   9      575.61      578.02     22.83 o
  -4  -4   9      370.45      385.74     12.29 o
  -2  -4   9      245.32      231.00     11.18 o
   0  -4   9      648.30      683.64     10.67 o
   2  -4   9      426.06      456.40     13.91 o
   4  -4   9      308.55      312.85     17.98 o
   6  -4   9       32.94       33.12      4.78 o
   8  -4   9      457.14      488.31     14.36 o
  10  -4   9        9.32        5.37      4.20 o
  12  -4   9       12.89       15.63      8.03 o
 -15  -3   9       42.74       58.96     14.51 o
 -13  -3   9      144.08      143.34     12.10 o
 -11  -3   9      241.20      226.02     14.72 o
  -9  -3   9      428.02      440.08     14.18 o
  -7  -3   9      111.12       96.81      6.35 o
  -5  -3   9      270.00      285.48     13.55 o
  -3  -3   9      892.34      935.49     19.04 o
  -1  -3   9     2105.51     2212.44     31.95 o
   1  -3   9      341.74      323.49     10.61 o
   3  -3   9       85.28       94.97      8.54 o
   5  -3   9      376.00      351.05     10.02 o
   7  -3   9      146.27      143.26      8.03 o
   9  -3   9      364.03      409.54     13.68 o
  11  -3   9       63.16       66.68     12.84 o
  13  -3   9       45.03       35.70     11.93 o
 -14  -2   9       29.60       26.84      8.71 o
 -12  -2   9      498.38      486.37     11.46 o
 -10  -2   9      422.22      395.32      9.62 o
  -8  -2   9      582.03      602.42     14.47 o
  -6  -2   9      302.88      275.43      7.88 o
  -4  -2   9     2903.37     2912.24     48.62 o
  -2  -2   9      239.85      273.28      8.20 o
   0  -2   9     1205.39     1236.80     12.27 o
   2  -2   9      109.55      100.37      9.41 o
   4  -2   9      108.48       94.75      8.53 o
   6  -2   9      183.45      188.29     10.55 o
   8  -2   9      557.66      559.96     12.64 o
  10  -2   9       17.88       15.32     16.45 o
  12  -2   9        4.62       -1.80      4.74 o
 -15  -1   9        9.48       17.20      8.51 o
 -13  -1   9      539.69      598.31     12.60 o
 -11  -1   9       80.92       75.94      5.86 o
  -9  -1   9      898.33      917.62     15.59 o
  -7  -1   9      871.95      845.68     20.07 o
  -5  -1   9       15.30       19.30      2.41 o
  -3  -1   9      368.74      377.49     10.02 o
  -1  -1   9     2441.75     2511.72     42.39 o
   1  -1   9       45.91       44.59      4.53 o
   3  -1   9      144.23      125.40      7.13 o
   5  -1   9      351.40      349.27      9.38 o
   7  -1   9      321.02      320.43     10.24 o
   9  -1   9      249.02      266.17     11.77 o
  11  -1   9        8.75        9.45      7.03 o
  13  -1   9       27.12       18.24      7.76 o
 -16   0   9       52.78       54.84     12.61 o
 -14   0   9        4.19        3.54      2.04 o
 -12   0   9      587.90      621.97     11.17 o
 -10   0   9        1.68       -1.15      3.98 o
  -8   0   9      182.17      175.90      6.58 o
  -6   0   9        1.83        1.95      2.72 o
  -4   0   9     3913.84     4127.82     51.89 o
  -2   0   9       78.82       56.09      6.36 o
   0   0   9     3812.29     4042.81     39.64 o
   2   0   9       24.90       11.40      2.99 o
   4   0   9     1994.47     2158.27     25.92 o
   6   0   9       23.45       18.50      3.80 o
   8   0   9     1118.61     1258.88     19.74 o
  10   0   9        0.21       -2.85      4.76 o
  12   0   9       93.52       90.52     10.22 o
  14   0   9       11.67        9.37      5.22 o
 -15   1   9        8.80       10.96      6.25 o
 -13   1   9      543.26      624.36     15.68 o
 -11   1   9       73.16       70.58     13.95 o
  -9   1   9      925.04      945.85     14.54 o
  -7   1   9      878.59      860.04     15.49 o
  -5   1   9       12.83       27.97     10.74 o
  -3   1   9      336.39      348.04     10.50 o
  -1   1   9     2376.48     2392.42     32.97 o
   1   1   9       54.00       55.32      3.90 o
   3   1   9      144.04      148.75      6.57 o
   5   1   9      330.89      341.55      8.35 o
   7   1   9      302.80      316.46     12.53 o
   9   1   9      252.97      264.78     11.68 o
  11   1   9        7.94        3.09      5.41 o
  13   1   9       27.48       18.48     10.36 o
 -12   2   9      505.98      523.23     21.32 o
 -10   2   9      423.14      387.95     29.05 o
  -8   2   9      558.19      560.19     18.28 o
  -6   2   9      296.17      284.34     12.00 o
  -2   2   9      234.76      264.93      9.68 o
   0   2   9     1198.86     1230.05     19.57 o
   2   2   9      112.86       82.13     10.55 o
   4   2   9      102.50      103.77      5.44 o
   6   2   9      183.54      192.72      6.78 o
   8   2   9      574.22      631.63     20.81 o
  10   2   9       17.56       20.08      7.44 o
  12   2   9        4.87        2.35      5.07 o
 -13   3   9      146.12      165.22     13.65 o
 -11   3   9      243.04      224.80     15.29 o
  -9   3   9      408.53      392.19     16.18 o
  -7   3   9      107.88       99.86      5.60 o
  -5   3   9      268.86      260.63     14.75 o
  -3   3   9      860.05      895.35     22.55 o
  -1   3   9     2118.20     2251.90     41.55 o
   1   3   9      331.67      319.60     11.56 o
   3   3   9       87.48       91.48      7.13 o
   5   3   9      379.78      376.54     10.59 o
   7   3   9      146.97      151.60     17.98 o
   9   3   9      363.16      398.97     13.80 o
  11   3   9       63.47       65.30      8.64 o
  13   3   9       43.94       23.13      7.16 o
 -14   4   9       37.81       40.44     10.39 o
 -12   4   9      126.16      128.64     12.90 o
 -10   4   9       79.76       66.10      9.63 o
  -8   4   9      411.95      422.47     25.28 o
  -6   4   9      579.93      586.78      9.72 o
  -4   4   9      352.86      368.47     11.99 o
  -2   4   9      247.35      237.64     36.53 o
   0   4   9      669.88      708.38     16.28 o
   2   4   9      424.72      432.77     12.84 o
   4   4   9      308.66      306.57     19.66 o
   6   4   9       35.67       37.53      4.55 o
   8   4   9      453.06      480.73     28.23 o
  10   4   9        8.73        9.18      5.55 o
  12   4   9       12.80       11.49      8.94 o
 -13   5   9      123.89      105.78     14.21 o
 -11   5   9       66.40       74.60      9.43 o
  -9   5   9      218.03      214.54     13.19 o
  -7   5   9       22.92       26.02      4.57 o
  -5   5   9       34.12       41.93      8.23 o
  -3   5   9     2007.85     2265.32     26.51 o
  -1   5   9      434.22      420.64     11.90 o
   1   5   9      104.75       91.84      7.24 o
   3   5   9       59.30       62.34      6.80 o
   5   5   9      171.76      190.97      9.11 o
   7   5   9       60.50       58.81      6.31 o
   9   5   9       35.91       29.72      7.32 o
 -10   6   9      127.25      139.45     15.40 o
  -8   6   9       22.90       21.08      5.73 o
  -6   6   9       85.52       81.68     11.90 o
  -4   6   9      117.59      114.73     12.16 o
  -2   6   9       55.16       48.41      5.84 o
   0   6   9      462.67      493.30     15.86 o
   2   6   9       88.44       81.16      7.00 o
   4   6   9       22.69       18.47     12.53 o
   6   6   9       93.86       88.00     11.74 o
   8   6   9      103.23      108.75     18.34 o
  -7   7   9      142.81      193.99     25.74 o
  -5   7   9      232.40      234.09     19.65 o
  -3   7   9       84.82       80.39     15.91 o
  -1   7   9       90.42      105.58     14.03 o
   1   7   9       88.35       82.95      8.44 o
   3   7   9        0.96        0.60      5.33 o
   5   7   9      129.78      105.32     22.29 o
  -2   8   9       29.49       29.02      7.55 o
   0   8   9       16.80       14.86      4.78 o
  -7  -7  10       79.61       67.78     14.75 o
  -5  -7  10        2.44        0.62      3.34 o
  -3  -7  10       93.79       81.43     11.34 o
  -1  -7  10       90.56      100.93     15.97 o
   1  -7  10      119.81       98.19     18.90 o
   3  -7  10       55.98       45.48     15.32 o
   5  -7  10       57.63       60.84     15.91 o
 -10  -6  10       85.99       58.64     14.47 o
  -8  -6  10       42.81       29.67      7.79 o
  -6  -6  10      115.21      108.68     15.67 o
  -4  -6  10       56.27       46.59      8.17 o
  -2  -6  10       88.03       73.92      8.59 o
   0  -6  10      580.60      605.48     25.66 o
   2  -6  10       41.13       36.41      4.72 o
   4  -6  10       67.73       49.25     10.30 o
   6  -6  10       56.07       43.08      9.61 o
   8  -6  10      145.73       96.09     25.77 o
 -11  -5  10      198.56      206.88     38.28 o
  -9  -5  10      113.79      100.84     11.58 o
  -7  -5  10      211.14      205.99     11.82 o
  -5  -5  10      206.33      200.49     22.91 o
  -3  -5  10      357.67      383.98     31.36 o
  -1  -5  10       40.78       35.82      3.29 o
   1  -5  10      314.65      283.04     10.31 o
   3  -5  10      390.27      395.48     13.01 o
   5  -5  10       99.75       87.48      8.19 o
   7  -5  10       41.59       37.55      5.72 o
   9  -5  10       32.96       21.86      5.38 o
 -12  -4  10        8.98        4.94      2.47 o
 -10  -4  10      361.05      360.39     37.21 o
  -8  -4  10       41.58       32.99      3.82 o
  -6  -4  10      111.24       98.66      8.12 o
  -4  -4  10      162.79      161.07      8.80 o
  -2  -4  10       26.79       24.94     10.96 o
   0  -4  10     1061.28     1105.81     20.36 o
   2  -4  10      472.36      476.64      9.47 o
   4  -4  10      102.29       92.73      5.70 o
   6  -4  10       53.27       42.40      5.99 o
   8  -4  10       74.86       70.54     13.84 o
  10  -4  10       35.31       29.97      6.38 o
 -13  -3  10       66.96       48.05      8.13 o
 -11  -3  10       80.54       66.45      6.74 o
  -9  -3  10      393.51      401.09     17.40 o
  -7  -3  10      306.69      297.34     19.51 o
  -5  -3  10      987.68     1014.56     15.50 o
  -3  -3  10      383.17      392.57     16.16 o
  -1  -3  10     1160.85     1214.48     21.21 o
   1  -3  10      401.68      385.34     11.70 o
   3  -3  10      712.49      719.54     11.89 o
   5  -3  10       37.42       28.26      4.92 o
   7  -3  10       54.12       49.62      5.40 o
   9  -3  10      107.12      122.71     10.48 o
  11  -3  10      139.58      164.61     13.24 o
 -14  -2  10      153.30      115.38     24.42 o
 -12  -2  10        9.53        8.72      2.33 o
 -10  -2  10      249.11      231.34      8.80 o
  -8  -2  10       77.76       72.72      6.59 o
  -6  -2  10      684.42      689.01     17.87 o
  -4  -2  10      243.24      221.58     13.13 o
  -2  -2  10        5.92        8.66      4.33 o
   0  -2  10       21.67       22.32      3.52 o
   2  -2  10     1066.43     1114.26     18.06 o
   4  -2  10      268.51      248.46      8.48 o
   6  -2  10      210.87      190.74     14.78 o
   8  -2  10        8.70        6.17      2.16 o
  10  -2  10      230.36      253.68     17.18 o
  12  -2  10       72.01       78.05     10.17 o
 -15  -1  10       60.46       55.41     10.00 o
 -13  -1  10       15.62       13.22      4.81 o
 -11  -1  10      204.65      174.66      9.17 o
  -9  -1  10     1858.45     1958.19     36.65 o
  -7  -1  10      253.24      238.42     13.75 o
  -5  -1  10      345.09      356.44     14.19 o
  -3  -1  10       61.82       66.50     11.08 o
  -1  -1  10     1270.11     1233.26     26.11 o
   1  -1  10      101.82      103.77      6.81 o
   3  -1  10     1202.55     1237.32     19.50 o
   5  -1  10       83.98       70.27      6.83 o
   7  -1  10       52.81       38.35      5.41 o
   9  -1  10       24.26       26.92      6.58 o
  11  -1  10      126.30      149.87     15.71 o
  13  -1  10        7.73        6.98      5.49 o
 -12   0  10      128.37      116.51     11.12 o
 -10   0  10     1150.25     1138.75     19.54 o
  -8   0  10      885.38      862.42     31.38 o
  -6   0  10     1066.41     1034.14     24.22 o
  -4   0  10       21.89       18.53      4.67 o
  -2   0  10      465.50      468.58     11.84 o
   0   0  10      300.13      269.49      7.21 o
   2   0  10     1700.71     1706.73     21.83 o
   4   0  10      150.52      102.60     19.76 o
   6   0  10        2.56        5.43      2.07 o
   8   0  10      103.86      102.25     12.34 o
  10   0  10      115.63      111.45      9.45 o
  12   0  10      155.86      155.06     13.14 o
 -13   1  10       15.06       10.84      5.65 o
 -11   1  10      198.70      173.59     13.16 o
  -9   1  10     1856.91     1998.77     49.15 o
  -7   1  10      250.98      270.53     20.41 o
  -5   1  10      366.63      398.72     20.19 o
  -3   1  10       63.94       71.92      7.94 o
  -1   1  10     1285.85     1305.16     21.37 o
   1   1  10      110.03      107.14      6.04 o
   3   1  10     1171.05     1218.83     19.78 o
   5   1  10       81.81       82.23      5.63 o
   7   1  10       54.51       46.77      6.24 o
   9   1  10       25.54       22.24      5.09 o
  11   1  10      124.20      136.90     10.23 o
  13   1  10        7.60        4.09      4.73 o
 -14   2  10      152.18      132.67     13.84 o
 -12   2  10        9.77        8.19      6.22 o
 -10   2  10      262.45      262.29     14.63 o
  -8   2  10       80.01       85.35      9.14 o
  -6   2  10      694.99      718.90     22.37 o
  -4   2  10      248.49      231.72      9.76 o
  -2   2  10        8.50       12.32      6.11 o
   0   2  10       18.45       18.61      6.93 o
   2   2  10     1082.34     1136.24     19.19 o
   4   2  10      257.87      247.79      8.62 o
   6   2  10      213.34      199.86      6.57 o
   8   2  10        8.45        4.64      5.36 o
  10   2  10      225.90      243.82     14.38 o
  12   2  10       74.11       83.76     12.77 o
 -11   3  10       78.71       54.82     21.58 o
  -9   3  10      390.15      402.23     14.07 o
  -7   3  10      318.47      311.73     14.06 o
  -5   3  10      974.63     1036.92     29.39 o
  -3   3  10      381.33      404.01     28.97 o
  -1   3  10     1168.59     1240.48     22.62 o
   1   3  10      395.25      390.41     12.24 o
   3   3  10      729.56      750.19     25.28 o
   5   3  10       35.78       31.48      3.99 o
   7   3  10       53.09       66.27      7.51 o
   9   3  10      104.66      127.34     10.71 o
  11   3  10      141.46      144.72     14.46 o
 -12   4  10       10.21       21.84      7.12 o
 -10   4  10      373.28      398.25     15.22 o
  -8   4  10       39.03       30.18      5.80 o
  -6   4  10      101.11       97.70     18.98 o
  -4   4  10      155.09      146.99      9.80 o
  -2   4  10       24.94       30.52      5.44 o
   0   4  10     1044.61     1080.69     27.61 o
   2   4  10      473.08      503.19     12.84 o
   4   4  10      103.15       93.96      7.37 o
   6   4  10       52.39       52.92      5.00 o
   8   4  10       72.62       60.13      7.01 o
  10   4  10       34.14       24.95      5.86 o
 -11   5  10      197.68      229.34     20.98 o
  -9   5  10      114.15      139.92     10.69 o
  -7   5  10      208.20      205.71     14.61 o
  -5   5  10      206.53      202.90     14.21 o
  -3   5  10      370.57      361.95     17.10 o
  -1   5  10       32.55       24.83      5.39 o
   1   5  10      313.59      291.89     10.54 o
   3   5  10      389.69      410.03     11.68 o
   5   5  10       97.68       95.53      7.29 o
   7   5  10       44.53       47.58      5.45 o
   9   5  10       35.57       26.16      8.55 o
 -10   6  10       86.71       74.15     10.41 o
  -8   6  10       43.56       35.89      6.17 o
  -6   6  10      115.23      135.93     12.16 o
  -4   6  10       54.70       36.30     12.09 o
  -2   6  10       87.27       87.33      7.94 o
   0   6  10      582.67      595.92     14.08 o
   2   6  10       46.24       32.46      4.95 o
   4   6  10       66.97       65.23     11.65 o
   6   6  10       58.69       52.52     11.09 o
   8   6  10      143.67      161.18     16.65 o
  -7   7  10       80.67       97.57     20.38 o
  -5   7  10        2.64        2.71      9.29 o
  -3   7  10       91.98       65.19     12.97 o
  -1   7  10       92.34      114.45     16.07 o
   1   7  10      123.43      117.48     14.00 o
   3   7  10       57.21       52.60      7.25 o
   5   7  10       55.92       58.45     12.93 o
  -5  -7  11        7.00        2.90      2.16 o
  -3  -7  11       72.95       69.29     10.79 o
  -1  -7  11        2.38        5.55      6.54 o
   1  -7  11       67.06       66.86      9.06 o
   3  -7  11      126.47      124.80     26.74 o
  -8  -6  11       30.89       15.77      5.47 o
  -6  -6  11      100.27       95.89     11.73 o
  -4  -6  11      256.98      246.98     27.68 o
  -2  -6  11       10.01       11.36      6.65 o
   0  -6  11       50.60       43.42      6.34 o
   2  -6  11       25.15       29.59      5.57 o
   4  -6  11      100.03       88.75      9.92 o
 -11  -5  11       22.62       21.18      4.00 o
  -9  -5  11       32.85       27.26      4.28 o
  -7  -5  11      330.10      311.35     28.26 o
  -5  -5  11       73.16       69.19      8.59 o
  -3  -5  11       81.71       75.52      7.73 o
  -1  -5  11      143.33      129.75      7.23 o
   1  -5  11      390.08      398.68     13.53 o
   3  -5  11       74.53       69.68      5.04 o
   5  -5  11      132.82      121.16      9.49 o
   7  -5  11       15.64        7.53      4.19 o
   9  -5  11       17.09       11.07      4.49 o
 -12  -4  11      119.67       75.03     20.03 o
 -10  -4  11      139.31      116.56     12.53 o
  -8  -4  11      115.88      104.46     10.57 o
  -6  -4  11      326.37      321.18      9.93 o
  -4  -4  11     1003.19     1100.98     18.51 o
  -2  -4  11      618.85      635.25     14.60 o
   0  -4  11       27.48       24.77      3.35 o
   2  -4  11       35.83       36.38      5.31 o
   4  -4  11       95.71       97.51      8.69 o
   6  -4  11       91.76       82.13      8.58 o
   8  -4  11        4.95       13.29      5.57 o
  10  -4  11        5.15        8.11      4.89 o
 -13  -3  11      125.53      112.22     18.16 o
 -11  -3  11       63.95       55.11      6.15 o
  -9  -3  11      257.31      272.26      9.10 o
  -7  -3  11      650.41      661.19     22.05 o
  -5  -3  11       29.88       29.50      3.75 o
  -3  -3  11      359.38      397.44     13.87 o
  -1  -3  11       27.27       20.42      3.78 o
   1  -3  11       13.97        9.39      3.35 o
   3  -3  11      494.01      512.50     17.63 o
   5  -3  11      336.10      343.51      9.65 o
   7  -3  11       54.80       43.29      9.13 o
   9  -3  11        8.71        3.02      4.14 o
  11  -3  11        6.31        7.56      6.15 o
 -14  -2  11      111.99       97.09     21.38 o
 -12  -2  11       43.48       42.10      7.21 o
 -10  -2  11       56.24       37.91      4.69 o
  -8  -2  11      958.78      998.03     18.23 o
  -6  -2  11      342.73      315.48     11.44 o
  -4  -2  11      140.51      128.27     11.11 o
  -2  -2  11       17.43       17.61      3.83 o
   0  -2  11      507.22      532.37     23.89 o
   2  -2  11      426.88      420.90      8.95 o
   4  -2  11      363.40      339.64      9.53 o
   6  -2  11      487.09      492.84     10.56 o
   8  -2  11       25.46       19.39      3.46 o
  10  -2  11      155.47      164.11     29.13 o
  12  -2  11        7.99        2.68      5.00 o
 -15  -1  11       29.12       33.52      8.67 o
 -13  -1  11       11.78        9.79      3.66 o
 -11  -1  11       48.10       48.29      6.58 o
  -9  -1  11      543.46      575.30     23.26 o
  -7  -1  11     1208.99     1271.59     22.73 o
  -5  -1  11       16.03       12.70      5.24 o
  -3  -1  11     1616.09     1659.52     29.79 o
  -1  -1  11       22.75        7.25      4.61 o
   1  -1  11      407.29      413.04      9.70 o
   3  -1  11       19.21       17.28      4.33 o
   5  -1  11     2082.60     2405.12     57.18 o
   7  -1  11       67.29       67.54      9.25 o
   9  -1  11        5.88        6.56      4.46 o
  11  -1  11       10.90        9.51      6.32 o
 -14   0  11      187.85      190.34     40.41 o
 -12   0  11      178.48      175.63     15.00 o
 -10   0  11      224.11      234.70     13.59 o
  -8   0  11      248.51      211.13     14.92 o
  -6   0  11     1952.82     2142.03     32.84 o
  -4   0  11     1630.83     1700.31     47.32 o
  -2   0  11       34.51       36.25      8.32 o
   0   0  11       67.16       61.90      3.71 o
   2   0  11      661.76      660.82     16.77 o
   4   0  11      248.34      260.78      8.44 o
   6   0  11        1.02        6.57      2.63 o
   8   0  11       11.61        5.93      4.30 o
  10   0  11       70.45       65.89     11.98 o
  12   0  11        6.30        7.07      5.76 o
 -15   1  11       27.61       14.94      9.42 o
 -13   1  11       11.70        9.26      3.69 o
 -11   1  11       46.24       45.94     10.47 o
  -9   1  11      534.32      596.58     15.85 o
  -7   1  11     1228.84     1277.88     24.31 o
  -5   1  11       16.23       23.67     11.06 o
  -3   1  11     1595.88     1701.70     47.52 o
  -1   1  11       23.14       24.05      4.01 o
   1   1  11      414.92      433.55      9.91 o
   3   1  11       20.65       18.92      3.97 o
   5   1  11     2120.57     2437.15     25.06 o
   7   1  11       65.19       53.54      7.59 o
   9   1  11        5.73        0.83      4.57 o
  11   1  11       11.45        9.68      7.35 o
 -14   2  11      113.40      111.86     14.48 o
 -12   2  11       45.44       31.84      7.35 o
 -10   2  11       58.42       36.06      5.61 o
  -8   2  11      950.17      995.48     26.47 o
  -6   2  11      321.05      320.22     11.93 o
  -4   2  11      133.61      139.73     21.59 o
  -2   2  11       14.66       15.87      5.95 o
   0   2  11      507.04      542.39     14.53 o
   2   2  11      432.04      436.27      9.60 o
   4   2  11      357.27      344.49      9.99 o
   6   2  11      487.32      503.18      9.78 o
   8   2  11       24.35       25.03      9.64 o
  10   2  11      156.27      176.82     11.55 o
  12   2  11        7.53        6.90      4.83 o
 -13   3  11      123.69      119.48     12.24 o
 -11   3  11       66.22       61.76      8.03 o
  -9   3  11      259.32      270.60     12.55 o
  -7   3  11      674.41      718.73     18.26 o
  -5   3  11       29.92       25.72      6.29 o
  -3   3  11      388.31      446.01     20.29 o
  -1   3  11       30.45       30.70      6.93 o
   1   3  11       10.76        5.81      5.65 o
   3   3  11      487.38      504.39     10.25 o
   5   3  11      327.17      351.10      9.13 o
   7   3  11       52.99       57.16      7.83 o
   9   3  11        8.79        7.63      5.14 o
  11   3  11        5.64        8.54      6.03 o
 -12   4  11      115.48       97.22     11.12 o
 -10   4  11      134.24      133.08     16.09 o
  -8   4  11      112.28      113.82     11.41 o
  -6   4  11      336.01      347.37     16.35 o
  -4   4  11     1004.77     1096.10     20.32 o
  -2   4  11      615.65      640.38     17.09 o
   0   4  11       30.58       26.52      5.69 o
   2   4  11       38.43       30.76      5.71 o
   4   4  11       98.99       85.29      7.06 o
   6   4  11       93.13      107.59     10.36 o
   8   4  11        4.93        2.92      4.64 o
  10   4  11        5.77        6.71      6.35 o
 -11   5  11       23.27       15.23      6.02 o
  -9   5  11       31.85       29.34      5.91 o
  -7   5  11      330.97      336.33     18.95 o
  -5   5  11       72.82       66.14     10.31 o
  -3   5  11       72.62       56.15      7.65 o
  -1   5  11      143.75      143.97      9.39 o
   1   5  11      388.56      402.74     16.00 o
   3   5  11       74.26       73.82     15.74 o
   5   5  11      134.24      140.50     11.25 o
   7   5  11       16.33       18.62      4.88 o
   9   5  11       17.52       30.10     11.20 o
  -8   6  11       31.36       34.05      5.91 o
  -6   6  11       98.35      103.54     18.21 o
  -4   6  11      255.49      271.65     13.63 o
  -2   6  11        8.69       10.25      5.29 o
   0   6  11       47.51       38.50      6.11 o
   2   6  11       24.22       29.76      6.18 o
   4   6  11       98.93       81.32     10.55 o
   6   6  11       92.79       90.36     16.07 o
  -5   7  11        6.78       12.81      9.74 o
  -3   7  11       72.04       69.03     15.35 o
  -1   7  11        2.52        2.61      8.67 o
   1   7  11       65.33       73.45     11.61 o
   3   7  11      126.69      124.71     14.13 o
  -3  -7  12      111.23       91.34     15.50 o
  -1  -7  12       30.43       25.38      8.05 o
   1  -7  12       64.93       58.46      9.33 o
  -8  -6  12        1.43        5.00      2.72 o
  -6  -6  12      176.97      132.51     21.43 o
  -4  -6  12      135.95      140.19     13.87 o
  -2  -6  12       19.25       14.48      6.41 o
   0  -6  12      223.18      199.41     20.95 o
   2  -6  12       34.65       24.36      6.34 o
   4  -6  12       40.03       29.34      7.58 o
  -9  -5  12       78.76       78.52      8.37 o
  -7  -5  12      105.25       89.98     12.81 o
  -5  -5  12       63.97       66.52      8.22 o
  -3  -5  12      169.84      161.49     14.14 o
  -1  -5  12      670.49      740.93     24.74 o
   1  -5  12       24.01       21.85      4.69 o
   3  -5  12        4.99        4.50      2.88 o
   5  -5  12       83.73       79.36      8.39 o
   7  -5  12      115.11      133.83     14.32 o
 -10  -4  12       12.92        7.63      4.55 o
  -8  -4  12      148.30      124.95      9.33 o
  -6  -4  12      165.22      159.19     11.02 o
  -4  -4  12      575.99      598.15     14.96 o
  -2  -4  12      132.49      118.00      8.08 o
   0  -4  12       28.14       28.35      4.26 o
   2  -4  12      104.20      102.67      8.82 o
   4  -4  12      120.71      118.72     10.97 o
   6  -4  12       80.34       81.00      6.78 o
   8  -4  12      134.24      144.92     10.80 o
 -11  -3  12      109.88      105.10     10.15 o
  -9  -3  12      613.90      632.63     20.79 o
  -7  -3  12      204.16      204.65     11.68 o
  -5  -3  12      207.23      198.23      9.52 o
  -3  -3  12      154.83      142.33      9.96 o
  -1  -3  12      509.87      535.61     17.46 o
   1  -3  12      172.80      173.10     10.05 o
   3  -3  12      104.18      110.51      6.14 o
   5  -3  12        1.05        1.70      2.56 o
   7  -3  12      116.17      115.71     14.45 o
   9  -3  12       85.01       87.09      8.91 o
 -14  -2  12        1.95        4.93      4.97 o
 -12  -2  12      275.84      213.66     28.54 o
 -10  -2  12      127.08      130.74      9.32 o
  -8  -2  12      104.99      101.08     10.28 o
  -6  -2  12      252.33      228.33     12.15 o
  -4  -2  12     1848.73     1932.46     48.59 o
  -2  -2  12      385.95      434.18     17.08 o
   0  -2  12     1027.06     1108.23     19.86 o
   2  -2  12       58.13       43.58      5.31 o
   4  -2  12      118.96      109.15      9.36 o
   6  -2  12       70.02       65.27      7.49 o
   8  -2  12      141.42      148.19     33.84 o
  10  -2  12       19.10       17.28      5.34 o
 -13  -1  12      302.28      315.05     16.52 o
 -11  -1  12        7.99        8.85      4.54 o
  -9  -1  12      111.35       99.28      9.87 o
  -7  -1  12      553.62      626.18     16.11 o
  -5  -1  12       27.77       12.97      5.09 o
  -3  -1  12      505.30      551.84     15.11 o
  -1  -1  12      344.18      338.51     11.74 o
   1  -1  12       45.92       47.52      5.94 o
   3  -1  12       96.15       90.03      5.41 o
   5  -1  12      614.03      630.61     10.51 o
   7  -1  12      159.06      158.12      9.31 o
   9  -1  12      123.84      119.38      9.94 o
  11  -1  12        0.46        6.22      6.09 o
 -14   0  12        6.57        4.17      3.77 o
 -12   0  12      242.53      260.93     15.51 o
 -10   0  12       33.27       35.37      7.11 o
  -8   0  12      381.81      414.39     13.25 o
  -6   0  12       37.42       37.07      6.97 o
  -4   0  12       98.55       98.20      9.94 o
  -2   0  12       40.83       33.10      4.93 o
   0   0  12     1180.13     1313.72     23.63 o
   2   0  12       12.17        9.68      3.86 o
   4   0  12       65.37       52.68      5.34 o
   6   0  12      277.12      285.52     21.89 o
   8   0  12      545.15      625.15     21.11 o
  10   0  12       12.65       13.11     11.97 o
  12   0  12        4.38        4.26      7.53 o
 -13   1  12      301.15      358.83     17.61 o
 -11   1  12        9.31       11.48      5.44 o
  -9   1  12       99.22      109.77     20.65 o
  -7   1  12      561.88      551.87     29.13 o
  -3   1  12      499.63      532.94     21.13 o
  -1   1  12      357.93      341.88     10.27 o
   1   1  12       43.48       42.96      4.21 o
   3   1  12       97.27      108.42      6.32 o
   5   1  12      619.04      650.93     19.25 o
   7   1  12      148.69      152.29     14.99 o
   9   1  12      125.18      134.23     10.72 o
  11   1  12        0.50        1.52      4.69 o
 -14   2  12        2.29        6.23      3.95 o
 -12   2  12      275.50      295.41     20.16 o
 -10   2  12      130.43      143.44     10.28 o
  -8   2  12      110.53      108.07      9.44 o
  -6   2  12      247.57      241.17     11.51 o
  -4   2  12     1851.83     1979.49     46.14 o
  -2   2  12      387.37      437.03     13.74 o
   0   2  12     1036.50     1162.05     21.23 o
   2   2  12       57.81       37.35      5.58 o
   4   2  12      111.97      108.12      5.89 o
   6   2  12       68.19       63.42      5.15 o
   8   2  12      145.34      150.80     10.65 o
  10   2  12       18.54        7.37      6.32 o
 -13   3  12      163.63      190.54     13.47 o
 -11   3  12      109.19      130.16     18.87 o
  -9   3  12      603.14      640.61     28.92 o
  -7   3  12      197.80      199.95     13.52 o
  -5   3  12      200.48      199.90     11.51 o
  -3   3  12      150.27      138.88      9.08 o
  -1   3  12      492.48      519.10     22.07 o
   1   3  12      167.55      158.13      9.00 o
   3   3  12      105.50      104.73      6.31 o
   5   3  12        2.15        0.66      2.67 o
   7   3  12      119.98      139.83     14.97 o
   9   3  12       85.49       72.22      8.25 o
 -12   4  12      157.25      177.91     16.95 o
 -10   4  12       14.01       18.00      9.82 o
  -8   4  12      146.32      144.09      9.58 o
  -6   4  12      170.82      150.35     16.74 o
  -4   4  12      586.73      615.36     15.86 o
  -2   4  12      129.16      127.17      9.57 o
   0   4  12       33.19       24.76      5.82 o
   2   4  12      105.58      112.40      9.51 o
   4   4  12      124.49      126.65      7.22 o
   6   4  12       79.98       64.77     10.13 o
   8   4  12      135.97      136.62     13.35 o
 -11   5  12       38.04       32.03     11.47 o
  -9   5  12       79.28       85.38     11.63 o
  -7   5  12      101.79      107.17      9.15 o
  -5   5  12       58.84       49.93      7.03 o
  -3   5  12      165.23      158.05     13.19 o
  -1   5  12      687.53      789.28     17.90 o
   1   5  12       24.89       23.86      5.44 o
   3   5  12        5.47        7.40      3.79 o
   5   5  12       80.78       79.78      7.23 o
   7   5  12      113.49      108.78      9.92 o
  -8   6  12        1.14        0.79      4.27 o
  -6   6  12      180.71      164.77     16.11 o
  -4   6  12      140.97      144.62     16.61 o
  -2   6  12       19.52       15.34      6.01 o
   0   6  12      216.55      205.56     10.17 o
   2   6  12       33.42       17.61      5.33 o
   6   6  12       25.82       29.55      7.19 o
  -3   7  12      111.72       89.13     16.45 o
  -1   7  12       29.74       30.71     12.58 o
   1   7  12       65.02       35.13     10.93 o
  -6  -6  13       46.93       48.28      6.44 o
  -4  -6  13       12.62       10.09      5.22 o
  -2  -6  13      140.94      113.15     15.07 o
   0  -6  13       50.57       49.85      7.65 o
   2  -6  13       98.12       85.65     13.86 o
   4  -6  13       67.80       35.22     17.32 o
  -9  -5  13      300.71      247.02     51.74 o
  -7  -5  13      145.10      133.53     13.59 o
  -5  -5  13        4.35        6.35      5.16 o
  -3  -5  13        9.60       11.71      6.00 o
  -1  -5  13      271.44      271.44     27.25 o
   1  -5  13      123.85      116.09      8.35 o
   3  -5  13        6.86        5.21      2.87 o
   5  -5  13       29.51       24.12      5.30 o
   7  -5  13       59.32       52.09     11.84 o
  -8  -4  13       95.03       74.41     14.06 o
  -6  -4  13      141.21      133.30     10.29 o
  -4  -4  13      128.34      113.80      7.86 o
  -2  -4  13      164.51      155.84      8.87 o
   0  -4  13       67.72       63.41      6.21 o
   2  -4  13      473.12      510.37     40.65 o
   4  -4  13       84.03       92.96      9.91 o
   6  -4  13       36.38       35.93      5.96 o
   8  -4  13       33.30       32.22     10.10 o
 -11  -3  13       53.61       51.78      6.55 o
  -9  -3  13      157.17      141.06     15.17 o
  -7  -3  13       14.33        7.64      2.02 o
  -5  -3  13      161.50      137.86     10.98 o
  -3  -3  13       28.45       28.03      5.55 o
  -1  -3  13      545.06      566.91     13.67 o
   1  -3  13      216.69      213.71     13.24 o
   3  -3  13      122.00      120.27     10.02 o
   5  -3  13        4.96        7.25      4.50 o
   7  -3  13       68.38       64.08      5.89 o
   9  -3  13       25.70       17.61      7.54 o
 -12  -2  13       70.84       54.37      9.48 o
 -10  -2  13      282.50      283.85     12.99 o
  -8  -2  13       13.73       12.56      4.99 o
  -6  -2  13      479.46      505.27     14.68 o
  -4  -2  13       53.21       49.48     10.48 o
  -2  -2  13      142.02      128.90     10.95 o
   0  -2  13      504.54      511.93     34.27 o
   2  -2  13      254.55      260.85     18.14 o
   4  -2  13       48.02       35.11      4.02 o
   6  -2  13       24.11       19.67      3.96 o
   8  -2  13        3.69        3.88      4.23 o
  10  -2  13       53.39       38.48     10.52 o
 -13  -1  13       42.93       38.24      6.08 o
 -11  -1  13       21.44       14.64      8.51 o
  -9  -1  13      301.98      333.19     18.95 o
  -7  -1  13      782.52      853.28     19.87 o
  -5  -1  13      239.24      255.22     15.51 o
  -3  -1  13      493.79      485.66     17.78 o
  -1  -1  13      165.55      156.42      9.79 o
   1  -1  13      122.80      120.18      8.39 o
   3  -1  13      206.72      186.28     19.15 o
   5  -1  13       11.26        6.52      2.94 o
   7  -1  13       27.37       11.09      5.29 o
   9  -1  13        0.41        4.50      4.39 o
  11  -1  13       87.06       77.33     11.16 o
 -14   0  13        6.85        6.87      3.80 o
 -12   0  13       86.36       69.74      8.72 o
 -10   0  13      964.05     1085.49     35.86 o
  -8   0  13        0.07       -0.89      4.43 o
  -6   0  13      375.82      408.00     18.57 o
  -4   0  13        1.16       -5.04      5.04 o
  -2   0  13     1322.73     1532.60     25.90 o
   0   0  13       12.28       11.65      7.06 o
   2   0  13      876.12      945.59     35.35 o
   4   0  13       53.03       54.95      4.95 o
   6   0  13       74.22       58.89      6.24 o
   8   0  13       42.75       15.07      7.68 o
  10   0  13       36.94       38.61     10.80 o
 -13   1  13       45.09       57.16      8.04 o
 -11   1  13       21.15       19.43      6.97 o
  -9   1  13      298.05      346.20     18.89 o
  -7   1  13      785.09      851.77     18.89 o
  -3   1  13      492.23      499.62     24.58 o
  -1   1  13      155.77      147.45     10.38 o
   1   1  13      116.43      108.81      5.73 o
   3   1  13      202.08      202.84     15.56 o
   5   1  13       11.07        8.16      2.97 o
   7   1  13       25.11       27.78      6.71 o
   9   1  13        0.32        4.05      6.68 o
  11   1  13       88.57       84.08     18.81 o
 -12   2  13       68.82       47.35     10.68 o
 -10   2  13      285.70      303.22     19.22 o
  -8   2  13       13.60       21.16      7.13 o
  -6   2  13      463.33      467.50     18.84 o
  -4   2  13       54.09       55.09     10.98 o
  -2   2  13      152.56      153.02     10.13 o
   0   2  13      499.63      500.74      9.66 o
   2   2  13      256.89      269.09      8.74 o
   4   2  13       46.13       37.47      4.53 o
   6   2  13       25.15       27.48      6.43 o
   8   2  13        3.63        2.16      4.50 o
  10   2  13       52.49       52.59      8.40 o
 -13   3  13       34.27       31.93      7.25 o
 -11   3  13       54.65       66.04     10.02 o
  -9   3  13      157.98      156.41     10.65 o
  -7   3  13       17.93       16.35      7.83 o
  -5   3  13      159.87      146.15     14.82 o
  -3   3  13       27.37       23.65      6.38 o
  -1   3  13      547.42      598.70     18.89 o
   1   3  13      218.62      218.06     10.59 o
   3   3  13      125.80      138.17      7.75 o
   5   3  13        5.41        8.63      3.02 o
   7   3  13       66.94       53.71      6.33 o
   9   3  13       25.45       23.57      6.08 o
 -10   4  13       81.75       36.00      9.67 o
  -8   4  13       93.05       76.62      8.62 o
  -6   4  13      142.47      158.93     15.16 o
  -4   4  13      126.16      134.69     10.77 o
  -2   4  13      156.90      170.75     11.69 o
   0   4  13       64.70       54.80      6.51 o
   2   4  13      473.53      505.10     14.60 o
   4   4  13       83.29       89.60      6.30 o
   6   4  13       35.94       37.50      7.05 o
   8   4  13       34.92       35.31      9.66 o
  -9   5  13      304.75      308.87     23.67 o
  -7   5  13      140.93      150.19     13.32 o
  -5   5  13        4.56        7.69     11.73 o
  -3   5  13       10.38       18.56      6.66 o
  -1   5  13      279.60      317.34     14.26 o
   1   5  13      119.45      132.75     10.33 o
   3   5  13        7.47        5.24      3.64 o
   5   5  13       27.80       18.68     12.41 o
   7   5  13       59.69       47.55     13.97 o
  -6   6  13       47.37       56.56      9.58 o
  -4   6  13       13.16       14.34      6.03 o
  -2   6  13      135.55      145.40     13.09 o
   0   6  13       49.13       51.02      6.94 o
   2   6  13      102.31      105.67     15.39 o
  -6  -6  14       93.87       88.61     21.64 o
  -4  -6  14       42.51       32.12      8.13 o
  -2  -6  14       40.05       29.35      6.38 o
   0  -6  14       94.70       77.51     11.07 o
   2  -6  14      144.25      112.09     19.80 o
  -9  -5  14       58.77       37.19     10.20 o
  -7  -5  14       29.93       20.51      7.29 o
  -5  -5  14        6.62       10.00      6.52 o
  -3  -5  14      248.33      183.41     33.74 o
  -1  -5  14       27.84       16.49      4.49 o
   1  -5  14        5.59        8.35      3.83 o
   3  -5  14        3.55        4.71      3.77 o
   5  -5  14       67.49       55.78     16.13 o
 -10  -4  14       71.84       47.09     12.52 o
  -8  -4  14      168.44      172.83     27.09 o
  -6  -4  14      233.14      216.68     12.27 o
  -4  -4  14       48.89       49.31      4.56 o
  -2  -4  14        3.20        0.84      1.51 o
   0  -4  14       44.62       45.70      5.38 o
   2  -4  14      263.06      261.68     23.88 o
   4  -4  14       33.32       17.10      5.06 o
   6  -4  14       35.04       24.01      5.55 o
  -9  -3  14      133.32      111.50     11.16 o
  -7  -3  14      421.30      392.39     20.75 o
  -5  -3  14       67.32       51.46      6.26 o
  -3  -3  14      108.05      111.98      9.86 o
  -1  -3  14       63.32       48.25      5.41 o
   1  -3  14       44.53       41.91      6.97 o
   3  -3  14       48.14       41.46      7.16 o
   5  -3  14      257.52      270.85     32.42 o
   7  -3  14       22.19       21.61     10.45 o
 -12  -2  14      324.63      299.31     41.19 o
 -10  -2  14       10.47        6.64      2.87 o
  -8  -2  14       13.03        9.52      4.05 o
  -6  -2  14       18.74       17.16      6.00 o
  -4  -2  14      122.01      144.25     12.58 o
  -2  -2  14       36.78       39.81      5.56 o
   0  -2  14       44.25       32.87      5.61 o
   2  -2  14      144.53      139.69     11.72 o
   4  -2  14       55.53       58.17      9.36 o
   6  -2  14       82.93       72.07     14.05 o
   8  -2  14        0.52        0.26      6.41 o
 -13  -1  14       11.90       15.90      5.48 o
 -11  -1  14       26.30       17.15      7.40 o
  -9  -1  14       63.78       45.78      6.69 o
  -7  -1  14     1284.25     1477.35     32.29 o
  -5  -1  14       32.57       27.29      8.45 o
  -3  -1  14      151.04      135.75      9.38 o
  -1  -1  14       32.70       17.85      5.64 o
   1  -1  14      206.72      193.71      9.21 o
   3  -1  14       14.61       11.11      4.09 o
   5  -1  14      218.03      214.30     30.40 o
   7  -1  14       17.12       13.78      4.48 o
   9  -1  14        4.36        8.15      4.47 o
 -12   0  14       99.45      109.09     11.02 o
 -10   0  14       11.11        6.22      3.46 o
  -8   0  14       17.76       34.24      7.45 o
  -6   0  14      276.81      296.12     13.46 o
  -4   0  14      911.46      979.91     24.50 o
  -2   0  14       16.69       13.22      5.01 o
   0   0  14       37.60       29.43      5.75 o
   2   0  14      227.77      223.74     10.43 o
   4   0  14       34.79       12.38      3.87 o
   6   0  14      111.51       78.24     14.73 o
   8   0  14       14.50       10.61      5.04 o
  10   0  14       20.38       29.78      7.17 o
 -13   1  14       12.10        9.18      5.09 o
 -11   1  14       27.24       12.57      5.81 o
  -9   1  14       65.18       41.26      8.27 o
  -7   1  14     1281.69     1420.83     24.08 o
  -5   1  14       33.27       41.74      7.22 o
  -3   1  14      144.94      138.13     15.84 o
  -1   1  14       31.90       20.09      6.36 o
   1   1  14      210.11      210.70      9.88 o
   3   1  14       13.72        6.12      2.74 o
   5   1  14      220.51      214.33      8.98 o
   7   1  14       16.59       12.93      4.60 o
   9   1  14        4.34        3.24      7.37 o
 -12   2  14      327.36      370.85     30.13 o
 -10   2  14       11.57       18.06     11.17 o
  -8   2  14       15.58       12.48      5.91 o
  -6   2  14       22.19       25.97      5.90 o
  -4   2  14      122.71      149.30     10.83 o
  -2   2  14       35.33       30.14      6.03 o
   0   2  14       43.87       31.96      4.84 o
   2   2  14      146.51      158.42      9.41 o
   4   2  14       55.73       48.51      4.94 o
   6   2  14       81.32       78.25      9.66 o
   8   2  14        0.50       -0.40      4.31 o
 -11   3  14       78.90       76.58     14.46 o
  -9   3  14      134.47      111.61     14.19 o
  -7   3  14      428.00      463.12     15.42 o
  -5   3  14       67.23       65.34      9.91 o
  -3   3  14      108.49      113.62     11.04 o
  -1   3  14       67.36       48.06      6.93 o
   1   3  14       44.79       55.30      5.23 o
   3   3  14       48.51       50.06      5.00 o
   5   3  14      259.80      286.60     13.01 o
   7   3  14       21.32       19.77      5.65 o
 -10   4  14       67.55       70.31      9.49 o
  -8   4  14      166.78      188.51     13.69 o
  -6   4  14      233.26      220.10     16.76 o
  -4   4  14       53.86       56.55      8.18 o
  -2   4  14        3.48        4.80      4.94 o
   0   4  14       42.77       47.42      7.48 o
   2   4  14      259.30      282.35     13.44 o
   4   4  14       30.97       26.21     12.22 o
   6   4  14       35.82       29.24      6.44 o
  -9   5  14       59.58       61.70      9.94 o
  -7   5  14       29.84       33.13      7.42 o
  -5   5  14        6.74        2.03      5.13 o
  -3   5  14      242.84      267.38     20.00 o
  -1   5  14       28.07       20.21      5.85 o
   1   5  14        4.18        2.52      4.33 o
   3   5  14        3.72        2.79      3.75 o
   5   5  14       68.71       57.41      7.83 o
  -6   6  14       93.51       91.64     10.97 o
  -4   6  14       41.41       31.57      6.54 o
  -2   6  14       38.79       30.19      6.62 o
   0   6  14       99.14       96.38     16.87 o
   2   6  14      144.83      114.06     17.39 o
  -7  -5  15       16.64       11.06      6.06 o
  -5  -5  15      113.60      114.12     21.81 o
  -3  -5  15      178.90      172.38     26.68 o
  -1  -5  15       12.20       24.52      8.87 o
   1  -5  15      117.87       92.71     27.45 o
   3  -5  15      145.35      118.54     30.39 o
  -8  -4  15       18.26        5.71      4.45 o
  -6  -4  15       29.81       25.19      8.48 o
  -4  -4  15       54.01       36.86      7.45 o
  -2  -4  15      183.34      182.28     12.61 o
   0  -4  15       28.66       24.97      3.72 o
   2  -4  15       26.71       23.56      5.84 o
   4  -4  15        2.69        8.62      4.44 o
   6  -4  15        8.47        4.36      6.06 o
 -11  -3  15        2.89        4.26      4.23 o
  -9  -3  15      148.48      143.68     15.08 o
  -7  -3  15      109.34      109.06      9.68 o
  -5  -3  15      116.03      139.49     11.50 o
  -3  -3  15      135.18      131.60     11.13 o
  -1  -3  15      128.17      121.49     11.18 o
   1  -3  15        8.86        7.50      4.35 o
   3  -3  15        7.25        0.52      4.65 o
   5  -3  15      133.86      126.93     19.19 o
   7  -3  15       15.27       10.04      9.55 o
 -12  -2  15       55.10       33.93      8.10 o
 -10  -2  15        4.98        7.14      4.95 o
  -8  -2  15       36.30       30.61      8.71 o
  -6  -2  15      320.81      340.01     13.09 o
  -4  -2  15      657.67      749.18     21.88 o
  -2  -2  15       35.45       19.43      5.85 o
   0  -2  15       53.68       58.56      7.23 o
   2  -2  15       30.38       28.68      5.14 o
   4  -2  15       17.14       21.27     20.84 o
   6  -2  15       47.22       25.09      4.75 o
   8  -2  15      113.24      137.84     22.07 o
 -11  -1  15        0.73        0.52      4.20 o
  -9  -1  15       12.03        8.05      5.19 o
  -7  -1  15      102.91       99.10     10.65 o
  -5  -1  15      113.11      101.22     16.48 o
  -3  -1  15      143.73      166.89     15.00 o
  -1  -1  15      432.16      480.02     18.28 o
   1  -1  15        5.67        2.40      4.21 o
   3  -1  15       37.24       36.28      5.61 o
   5  -1  15        7.49        1.35      5.25 o
   7  -1  15      114.25      155.48     18.36 o
   9  -1  15       17.47        7.71      7.48 o
 -12   0  15      306.51      391.13     29.91 o
 -10   0  15       89.24       86.82      9.72 o
  -8   0  15       65.98       53.30      7.54 o
  -6   0  15       86.41       85.05      9.59 o
  -4   0  15      371.34      414.05     13.83 o
  -2   0  15        0.54       11.05      4.32 o
   0   0  15       24.67       13.15      5.18 o
   2   0  15        0.38        1.79      4.89 o
   4   0  15      298.42      334.08     15.19 o
   8   0  15       20.18       15.29     10.00 o
 -11   1  15        1.00        1.36      4.57 o
  -9   1  15       13.82        7.56      6.19 o
  -7   1  15       98.16      110.39     11.31 o
  -5   1  15      121.48      125.50     11.04 o
  -3   1  15      148.67      157.67     17.07 o
  -1   1  15      434.35      507.57     37.53 o
   1   1  15        5.91        3.72      4.36 o
   3   1  15       36.19       41.30      6.67 o
   5   1  15        5.91        7.95      3.54 o
   7   1  15      115.94      120.02     14.16 o
   9   1  15       17.84       15.23      9.83 o
 -12   2  15       53.22       55.01      9.53 o
 -10   2  15        3.70        1.75      5.04 o
  -8   2  15       36.34       30.24     10.13 o
  -6   2  15      322.91      343.09     39.29 o
  -4   2  15      659.46      691.45     18.54 o
  -2   2  15       35.04       30.36      7.00 o
   0   2  15       50.93       48.72      8.86 o
   2   2  15       30.84       19.82      5.05 o
   4   2  15       18.00       14.63      3.93 o
   6   2  15       47.12       40.61     10.05 o
   8   2  15      115.46      131.13     20.94 o
 -11   3  15        3.27        4.63      5.11 o
  -9   3  15      150.39      159.56     13.77 o
  -7   3  15      105.43      101.25     19.52 o
  -5   3  15      114.01      127.88     12.46 o
  -3   3  15      130.51      146.10     10.52 o
  -1   3  15      132.56      136.83     10.14 o
   1   3  15        8.23       -1.06      4.92 o
   3   3  15        7.44        5.84      2.96 o
   5   3  15      132.97      125.64     15.67 o
   7   3  15       14.01       18.52      9.19 o
  -8   4  15       18.20       18.44      7.47 o
  -6   4  15       29.13       55.17      9.99 o
  -4   4  15       58.27       56.64      8.53 o
  -2   4  15      182.48      186.53     12.33 o
   0   4  15       27.60       14.71      8.29 o
   2   4  15       28.15       19.06      4.78 o
   4   4  15        2.90        6.20      7.46 o
   6   4  15        8.62        8.51      6.52 o
  -7   5  15       16.00       11.41     10.12 o
  -5   5  15      114.23      108.21     17.26 o
  -3   5  15      178.46      167.50     14.58 o
  -1   5  15       14.35       17.51      6.60 o
   1   5  15      118.55      113.85     10.10 o
   3   5  15      146.53      139.09     20.32 o
  -5  -5  16       14.56       10.52      8.58 o
  -3  -5  16       93.93       69.94     18.42 o
  -1  -5  16       65.75       69.97     22.32 o
   1  -5  16       68.65       38.68     10.58 o
  -8  -4  16        4.91        9.55      5.16 o
  -6  -4  16       54.55       53.49     15.13 o
  -2  -4  16      215.01      219.79     18.25 o
   0  -4  16       82.60       72.68      9.21 o
   2  -4  16       66.83       75.36     12.85 o
   4  -4  16       60.24       48.35     14.97 o
  -9  -3  16       66.01       65.19      8.42 o
  -7  -3  16      112.80      109.71     13.48 o
  -5  -3  16       17.04       14.45      7.68 o
  -3  -3  16       79.80       72.25      8.25 o
  -1  -3  16      220.83      210.64     16.83 o
   1  -3  16       54.01       57.25      6.83 o
   3  -3  16       19.28       12.82     10.40 o
   5  -3  16       27.96       28.64      9.67 o
 -10  -2  16      350.99      378.62     28.13 o
  -8  -2  16       42.02       29.69      6.06 o
  -6  -2  16       49.10       42.86      8.77 o
  -4  -2  16       26.50       24.71      5.50 o
  -2  -2  16       49.45       52.81      6.81 o
   0  -2  16        4.52        6.23      3.89 o
   2  -2  16      222.01      219.13     23.15 o
   4  -2  16        3.19        2.00      5.05 o
   6  -2  16       56.36       49.80     10.84 o
 -11  -1  16       28.27       18.69      6.77 o
  -9  -1  16       51.74       47.39      7.48 o
  -7  -1  16       88.63      106.15      9.69 o
  -5  -1  16       40.54       30.89      5.97 o
  -3  -1  16       34.48       22.18      6.10 o
  -1  -1  16      329.59      367.27     13.55 o
   1  -1  16       13.55       10.03      5.08 o
   3  -1  16       19.88       14.51      4.24 o
   5  -1  16       87.02       82.10     17.92 o
   7  -1  16      114.38      140.22     18.52 o
 -10   0  16      203.87      225.56     17.64 o
  -8   0  16       43.82       29.98      5.78 o
  -6   0  16      137.58      154.48     14.35 o
  -4   0  16       70.47       79.38     11.25 o
  -2   0  16       69.24       63.78      7.92 o
   0   0  16       14.14       20.08      6.76 o
   2   0  16      437.88      510.55     15.60 o
   4   0  16       56.42       42.51      6.61 o
   8   0  16        0.45       13.09      7.19 o
 -11   1  16       30.16       21.76      7.58 o
  -9   1  16       52.92       53.22     10.93 o
  -7   1  16       81.94       89.76     12.17 o
  -5   1  16       40.44       43.68      7.72 o
  -3   1  16       33.97       33.93      9.90 o
  -1   1  16      328.02      363.40     20.32 o
   1   1  16       11.97       15.68      5.50 o
   3   1  16       18.41       24.99      6.96 o
   5   1  16       86.77       88.48     12.90 o
   7   1  16      115.54      153.25     19.65 o
 -10   2  16      351.30      426.69     25.06 o
  -8   2  16       41.86       37.93     17.42 o
  -6   2  16       53.39       52.65      6.83 o
  -4   2  16       24.36       37.25     14.71 o
  -2   2  16       46.73       46.15      7.21 o
   0   2  16        3.68        2.57      4.94 o
   2   2  16      225.79      216.40     12.24 o
   4   2  16        3.41        6.27      3.92 o
   6   2  16       55.72       39.49     10.71 o
  -9   3  16       62.82       61.90     10.77 o
  -7   3  16      109.64      111.35     18.58 o
  -5   3  16       17.52       21.47      9.96 o
  -3   3  16       77.40       68.14      9.55 o
  -1   3  16      225.59      252.94     13.55 o
   1   3  16       52.65       53.16     11.42 o
   3   3  16       17.64        7.15      4.36 o
   5   3  16       28.75       21.10     10.07 o
  -8   4  16        5.03        4.40      6.41 o
  -6   4  16       51.56       57.27      8.42 o
  -4   4  16        8.01        5.64      5.17 o
  -2   4  16      218.01      275.66     14.32 o
   0   4  16       82.09       64.11      8.30 o
   2   4  16       68.74       78.23     20.21 o
   4   4  16       59.17       74.65     15.55 o
  -5   5  16       13.98       16.58      7.43 o
  -3   5  16       93.71       92.55     12.45 o
  -1   5  16       61.44       63.50     13.43 o
   1   5  16       69.20       37.28      6.51 o
  -6  -4  17       30.25       35.54      9.42 o
  -4  -4  17       79.19       70.00     14.54 o
  -2  -4  17       43.47       27.29      9.61 o
   0  -4  17       67.93       55.86      6.89 o
   2  -4  17       41.97       41.58      7.50 o
  -7  -3  17      214.50      213.19     17.23 o
  -5  -3  17       16.00       24.20      9.93 o
  -3  -3  17       14.48       11.62      4.71 o
  -1  -3  17        4.93        2.87      3.46 o
   1  -3  17       35.55       42.74      7.81 o
   3  -3  17       13.82        8.10      7.16 o
  -8  -2  17        5.62        1.41      8.00 o
  -6  -2  17       42.19       30.90      7.60 o
  -4  -2  17       55.58       61.75      7.98 o
  -2  -2  17       12.68       16.62      5.61 o
   0  -2  17       15.24        4.63      4.58 o
   2  -2  17      187.53      191.94     31.16 o
   4  -2  17       53.30       49.41      7.66 o
  -9  -1  17       43.33       29.37      9.29 o
  -7  -1  17      244.75      252.68     15.29 o
  -5  -1  17      241.40      237.51     16.41 o
  -3  -1  17       32.10       26.39      8.91 o
  -1  -1  17       31.21       13.35      6.97 o
   1  -1  17       19.17       14.68      7.22 o
   3  -1  17        1.48        6.50      3.25 o
   5  -1  17       62.41       60.19     13.74 o
 -10   0  17       38.62       33.31      6.65 o
  -8   0  17      115.30      141.10     18.41 o
  -6   0  17      237.45      227.12     30.03 o
  -4   0  17        0.06        1.80      5.17 o
  -2   0  17        0.87        8.43      9.24 o
   0   0  17       40.62       37.30      6.81 o
   2   0  17       39.82       20.20      5.90 o
   4   0  17        0.49        6.78      4.17 o
  -9   1  17       43.89       42.59      8.39 o
  -7   1  17      242.48      223.21     21.29 o
  -5   1  17      242.08      273.36     13.33 o
  -3   1  17       32.46       18.57      6.10 o
  -1   1  17       31.59       15.61      7.45 o
   1   1  17       20.77       22.79      6.75 o
   3   1  17        1.36       -2.11      5.41 o
   5   1  17       63.38       51.58     11.39 o
  -8   2  17        5.60        6.60      8.10 o
  -6   2  17       41.41       39.80      7.75 o
  -4   2  17       51.25       48.79      7.58 o
  -2   2  17       12.53       17.09      6.03 o
   0   2  17       15.73       11.97      7.00 o
   2   2  17      187.90      211.31     11.82 o
   4   2  17       53.01       47.19     11.68 o
  -7   3  17      221.99      237.08     21.13 o
  -5   3  17       16.62       12.69      5.49 o
  -3   3  17       13.79       13.34      6.17 o
  -1   3  17        5.72        6.05      5.08 o
   1   3  17       33.25       42.64      6.84 o
   3   3  17       13.65        7.45      6.62 o
  -6   4  17       28.07       31.79      7.16 o
  -4   4  17       80.23       64.89     10.99 o
  -2   4  17       44.26       44.97      7.61 o
   0   4  17       65.85       71.42     12.36 o
   2   4  17       41.04       16.90      8.64 o
  -5  -3  18      105.82       97.77     16.26 o
  -3  -3  18        5.15        1.68      3.80 o
  -1  -3  18       20.82       13.55      7.10 o
   1  -3  18        7.74        2.33      3.47 o
  -8  -2  18        4.36       15.95      6.19 o
  -6  -2  18       12.26        3.36      6.55 o
  -4  -2  18      141.35      147.65     13.43 o
  -2  -2  18       58.84       61.53     12.30 o
   0  -2  18       11.51       13.83      4.01 o
   2  -2  18        6.27        3.67      3.64 o
  -7  -1  18        8.80        7.67     10.39 o
  -5  -1  18      112.18      121.20     16.64 o
  -3  -1  18       99.35      111.43     14.51 o
  -1  -1  18       94.21      107.53      9.78 o
   1  -1  18        0.81        5.37      8.69 o
   3  -1  18       28.47       19.69      5.67 o
  -8   0  18        1.13        4.01      5.42 o
  -6   0  18      206.76      238.12     23.42 o
  -4   0  18      137.16      169.26     35.69 o
  -2   0  18       20.14       16.12      6.84 o
   0   0  18        0.03        4.59      4.65 o
   2   0  18        1.96        2.06      4.33 o
   4   0  18       63.19       70.93     15.58 o
  -7   1  18       10.19        6.74      6.68 o
  -5   1  18      113.18      115.46     19.17 o
  -3   1  18       96.69      120.90     14.91 o
  -1   1  18       95.30       84.16     12.93 o
   1   1  18        0.74        8.49      5.23 o
   3   1  18       27.43       24.51      7.04 o
  -8   2  18        4.38       10.35      7.34 o
  -6   2  18       11.78       10.82      5.19 o
  -4   2  18      145.60      135.81     11.02 o
  -2   2  18       59.30       60.02     17.47 o
   0   2  18       10.45        3.78      4.71 o
   2   2  18        5.75        6.48      4.50 o
  -5   3  18      104.17      114.43     14.11 o
  -3   3  18        6.13        7.41      6.05 o
  -1   3  18       19.49       16.40      5.30 o
   1   3  18        8.23        9.27      5.41 o
  -4  -2  19       44.18       28.08      6.61 o
  -2  -2  19       59.34       52.88      9.60 o
   0  -2  19       35.58       37.27      6.57 o
  -5  -1  19       45.67       35.17      8.28 o
  -3  -1  19       22.73       29.99      7.08 o
  -1  -1  19      106.32      124.02     14.73 o
   1  -1  19       23.15       15.89      4.43 o
  -6   0  19        7.48        5.10      5.84 o
  -4   0  19        5.95       14.50      6.22 o
  -2   0  19       18.85       16.74      7.30 o
   0   0  19        0.21        3.11      4.61 o
   2   0  19       27.35       19.00      5.18 o
  -5   1  19       44.50       23.28      6.63 o
  -3   1  19       22.23       14.27     12.53 o
  -1   1  19      110.58      139.89     19.55 o
   1   1  19       22.94       11.42      5.61 o
  -4   2  19       45.43       52.07      9.42 o
  -2   2  19       60.04       54.52      9.34 o
   0   2  19       35.38       34.13      8.22 o
 
